# Supplementary material for: A synopsis of the expanded Rhaphiolepis (Maleae, Rosaceae)
Source: PhytoKeys. 2020 Aug 3;154:19–55. doi: 10.3897/phytokeys.154.52790 (PMC7419340; doi:10.3897/phytokeys.154.52790)
Supplement: XML Treatment for Rhaphiolepis [file phytokeys.154.52790-treatment1.xml]

<!DOCTYPE tp:taxon-treatment
  PUBLIC "-//TaxonX//DTD Taxonomic Treatment Publishing DTD v0 20100105//EN" "tax-treatment-NSO.dtd">
<tp:taxon-treatment xmlns:tp="http://www.plazi.org/taxpub"><tp:treatment-meta><kwd-group><label>Taxon classification</label><kwd><named-content xmlns:xlink="http://www.w3.org/1999/xlink" content-type="kingdom">Plantae</named-content></kwd><kwd><named-content xmlns:xlink="http://www.w3.org/1999/xlink" content-type="order">Rosales</named-content></kwd><kwd><named-content xmlns:xlink="http://www.w3.org/1999/xlink" content-type="family">Rosaceae</named-content></kwd></kwd-group><mixed-citation publication-type="journal"><person-group><name><surname>Liu</surname><given-names>Bin-Bin</given-names></name><name><surname>Wang</surname><given-names>Yu-Bing</given-names></name><name><surname>Hong</surname><given-names>De-Yuan</given-names></name><name><surname>Wen</surname><given-names>Jun</given-names></name></person-group><article-title>A synopsis of the expanded <italic><tp:taxon-name><tp:taxon-name-part taxon-name-part-type="genus" reg="Rhaphiolepis">Rhaphiolepis</tp:taxon-name-part></tp:taxon-name></italic> (Maleae, <tp:taxon-name><tp:taxon-name-part taxon-name-part-type="family">Rosaceae</tp:taxon-name-part></tp:taxon-name>)</article-title><source>PhytoKeys</source><day>03</day><month>8</month><year>2020</year><volume>154</volume><fpage>19</fpage><lpage>55</lpage><pub-id pub-id-type="doi">10.3897/phytokeys.154.52790</pub-id></mixed-citation></tp:treatment-meta><tp:nomenclature><tp:taxon-name><object-id xmlns:xlink="http://www.w3.org/1999/xlink" content-type="arpha" xlink:type="simple">5822E933-E715-5F18-9C4B-3B41CAF3E44C</object-id>
            <tp:taxon-name-part taxon-name-part-type="genus" reg="Rhaphiolepis">Rhaphiolepis</tp:taxon-name-part>
          </tp:taxon-name><tp:taxon-authority>Lindl. in Bot. Reg.: ad t. 468. 1 Jul 1820 (‘ Raphiolepis’) (nom. &amp; orth. cons.).</tp:taxon-authority><tp:nomenclature-citation-list><tp:nomenclature-citation><tp:taxon-name>
                <tp:taxon-name-part taxon-name-part-type="genus" reg="Eriobotrya"/>
              </tp:taxon-name><comment>= <tp:taxon-name><tp:taxon-name-part taxon-name-part-type="genus" reg="Eriobotrya">Eriobotrya</tp:taxon-name-part></tp:taxon-name> Lindl., Trans. Linn. Soc. London 13: 96, 102. 1821. Type: <tp:taxon-name><tp:taxon-name-part taxon-name-part-type="genus" reg="Eriobotrya">Eriobotrya</tp:taxon-name-part> <tp:taxon-name-part taxon-name-part-type="species" reg="japonica">japonica</tp:taxon-name-part></tp:taxon-name> (Thunb.) Lindl. ≡ <tp:taxon-name><tp:taxon-name-part taxon-name-part-type="genus" reg="Mespilus">Mespilus</tp:taxon-name-part> <tp:taxon-name-part taxon-name-part-type="species" reg="japonica">japonica</tp:taxon-name-part></tp:taxon-name> Thunb. (= <tp:taxon-name><tp:taxon-name-part taxon-name-part-type="genus" reg="Rhaphiolepis">Rhaphiolepis</tp:taxon-name-part> <tp:taxon-name-part taxon-name-part-type="species" reg="bibas">bibas</tp:taxon-name-part></tp:taxon-name> (Lour.) Galasso &amp; Banfi). </comment></tp:nomenclature-citation><tp:nomenclature-citation><tp:taxon-name>
                <tp:taxon-name-part taxon-name-part-type="genus" reg="Opa"/>
              </tp:taxon-name><comment>= <tp:taxon-name><tp:taxon-name-part taxon-name-part-type="genus" reg="Opa">Opa</tp:taxon-name-part></tp:taxon-name> Lour., Fl. Cochinch.: 304, 308. Sep 1790. Type (vide <xref ref-type="bibr" rid="B26">McVaugh 1956</xref>): <tp:taxon-name><tp:taxon-name-part taxon-name-part-type="genus" reg="Opa">Opa</tp:taxon-name-part> <tp:taxon-name-part taxon-name-part-type="species" reg="metrosideros">metrosideros</tp:taxon-name-part></tp:taxon-name> Lour. (= <tp:taxon-name><tp:taxon-name-part taxon-name-part-type="genus" reg="Rhaphiolepis">Rhaphiolepis</tp:taxon-name-part> <tp:taxon-name-part taxon-name-part-type="species" reg="indica">indica</tp:taxon-name-part></tp:taxon-name> (L.) Lindl.). </comment></tp:nomenclature-citation><tp:nomenclature-citation><tp:taxon-name>
                <tp:taxon-name-part taxon-name-part-type="genus" reg="Rhaphiobotrya"/>
              </tp:taxon-name><comment>=× <tp:taxon-name><tp:taxon-name-part taxon-name-part-type="genus" reg="Rhaphiobotrya">Rhaphiobotrya</tp:taxon-name-part></tp:taxon-name> Coombes, Plantsman n.s., 7(3): 164. 2008 (<tp:taxon-name><tp:taxon-name-part taxon-name-part-type="genus" reg="Eriobotrya">Eriobotrya</tp:taxon-name-part></tp:taxon-name> Lindl. × <tp:taxon-name><tp:taxon-name-part taxon-name-part-type="genus" reg="Rhaphiolepis">Rhaphiolepis</tp:taxon-name-part></tp:taxon-name> Lindl.). </comment></tp:nomenclature-citation></tp:nomenclature-citation-list></tp:nomenclature><tp:treatment-sec sec-type="material" id="SECID0EKMAE"><title>Type.</title><p><italic><tp:taxon-name><tp:taxon-name-part taxon-name-part-type="genus" reg="Rhaphiolepis">Rhaphiolepis</tp:taxon-name-part> <tp:taxon-name-part taxon-name-part-type="species" reg="indica">indica</tp:taxon-name-part></tp:taxon-name></italic> (L.) Lindl.≡<italic><tp:taxon-name><tp:taxon-name-part taxon-name-part-type="genus" reg="Crataegus">Crataegus</tp:taxon-name-part> <tp:taxon-name-part taxon-name-part-type="species" reg="indica">indica</tp:taxon-name-part></tp:taxon-name></italic> L.</p></tp:treatment-sec><tp:treatment-sec sec-type="description" id="SECID0EGNAE"><title>Description.</title><p><bold><italic>Trees, small trees, or shrubs</italic></bold>, 40–100[–200] dm. <bold><italic>Stems</italic></bold> ca. 1, erect; bark gray-brown; short shoots absent; unarmed; hairy. <bold><italic>Leaves</italic></bold> persistent, cauline, simple; stipules deciduous or ± persistent, free, on the extreme base of petiole, rarely intrapetiolarly connate, subulate, caducous, or subulate, small, margin entire; petiole present; blade ± elliptic to oblong-lanceolate, 2–40 cm, leathery, margins flat or reflex, serrate, dentate or entire, venation penninerved (craspedodromous or camptodromous). <bold><italic>Inflorescences</italic></bold> in terminal racemes, panicles, or compound racemes, many-flowered. <bold><italic>Pedicels</italic></bold> present, short, or nearly absent. <bold><italic>Flowers</italic></bold>: perianth and androecium epigynous, 15–20 mm diam.; hypanthium campanulate, cupular, tubular, or obconical, the free part inside lined with an intrastaminal disk, open at the top; sepals 5, persistent or caducous; petals 5, white, yellow, or pink, obovate or orbicular, base clawed; stamens 15–20(-40); ovary inferior, carpels 2–5, ventrally and laterally connate (in upper part ventrally free), or completely connate with each other and dorsally adnate to the hypanthium, the hairy apex exposed; ovules normally 2 per carpel, rarely more; styles 2–5, connate at base and often pubescent; stigma truncate. <bold><italic>Fruits</italic></bold> a pome, yellowish, yellowish red, brown, dark purplish-brown, bluish, or purplish-black, subglobose, globose, or obovate, fleshy or dry, flesh mostly of hypanthial origin, sclereids absent or present, endocarp (core) thin, membranous. <bold><italic>Seeds</italic></bold> 1–3, large, with a thin but firm testa; endosperm absent, cotyledons thick. 2<italic>n</italic> = 34.</p><p>About 45 species (<xref ref-type="bibr" rid="B45">Vidal 1965</xref>, <xref ref-type="bibr" rid="B46">1968</xref>, <xref ref-type="bibr" rid="B47">1970</xref>; <xref ref-type="bibr" rid="B14">Kalkman 1973</xref>, <xref ref-type="bibr" rid="B15">2004</xref>; <xref ref-type="bibr" rid="B8">Gu and Spongberg 2003</xref>) in East &amp; Southeast Asia and the Himalayas, south to Borneo and Sumatra.</p></tp:treatment-sec><ref-list><ref id="B26"><mixed-citation xmlns:xlink="http://www.w3.org/1999/xlink" xlink:type="simple"><person-group><name name-style="western"><surname>McVaugh</surname><given-names>R</given-names></name></person-group> (<year>1956</year>) <article-title>Nomenclatural notes on <tp:taxon-name><tp:taxon-name-part taxon-name-part-type="family">Myrtaceae</tp:taxon-name-part></tp:taxon-name> and related families (continued).</article-title><source>Taxon</source><volume>6</volume>(<issue>6</issue>): <fpage>133</fpage>–<lpage>147</lpage>. <ext-link xlink:type="simple" ext-link-type="doi" xlink:href="10.2307/1217674">https://doi.org/10.2307/1217674</ext-link></mixed-citation></ref><ref id="B45"><mixed-citation xmlns:xlink="http://www.w3.org/1999/xlink" xlink:type="simple"><person-group><name name-style="western"><surname>Vidal</surname><given-names>JE</given-names></name></person-group> (<year>1965</year>) <article-title>Notes sur quelques Rosacées asiatiques (III). Révision du genre <tp:taxon-name><tp:taxon-name-part taxon-name-part-type="genus">Eriobotrya</tp:taxon-name-part></tp:taxon-name> (<tp:taxon-name><tp:taxon-name-part taxon-name-part-type="subfamily">Pomoideae</tp:taxon-name-part></tp:taxon-name>).</article-title><source>Adansonia</source><volume>5</volume>: <fpage>537</fpage>–<lpage>580</lpage>.</mixed-citation></ref><ref id="B46"><mixed-citation xmlns:xlink="http://www.w3.org/1999/xlink" xlink:type="simple"><person-group><name name-style="western"><surname>Vidal</surname><given-names>JE</given-names></name></person-group> (<year>1968</year>) Flore du Cambodge du Laos et du Vietnam Fascicule 6: <tp:taxon-name><tp:taxon-name-part taxon-name-part-type="family">ROSACEAE</tp:taxon-name-part></tp:taxon-name> I (excl. RUBUS). Muséum National D’Histoire Naturelle, 210 pp.</mixed-citation></ref><ref id="B47"><mixed-citation xmlns:xlink="http://www.w3.org/1999/xlink" xlink:type="simple"><person-group><name name-style="western"><surname>Vidal</surname><given-names>JE</given-names></name></person-group> (<year>1970</year>) <article-title>6. <italic><tp:taxon-name><tp:taxon-name-part taxon-name-part-type="genus">Eriobotrya</tp:taxon-name-part></tp:taxon-name></italic> Lindl.</article-title> In: <person-group><name name-style="western"><surname>Smitinand</surname><given-names>T</given-names></name><name name-style="western"><surname>Larsen</surname><given-names>K</given-names></name></person-group> (<role>Eds</role>) <issue-title>Flora of Thailand (Vol.</issue-title><source>Two) (pp. 1–92) Part one. Asrct Press, Bangkok</source>, <fpage>42</fpage>–<lpage>44</lpage>.</mixed-citation></ref><ref id="B14"><mixed-citation xmlns:xlink="http://www.w3.org/1999/xlink" xlink:type="simple"><person-group><name name-style="western"><surname>Kalkman</surname><given-names>C</given-names></name></person-group> (<year>1973</year>) <article-title>The Malesian species of the subfamily <tp:taxon-name><tp:taxon-name-part taxon-name-part-type="subfamily">Maloideae</tp:taxon-name-part></tp:taxon-name>.</article-title><source>Blumea</source><volume>21</volume>: <fpage>413</fpage>–<lpage>442</lpage>. <ext-link xlink:type="simple" ext-link-type="uri" xlink:href="https://www.repository.naturalis.nl/document/564949">https://www.repository.naturalis.nl/document/564949</ext-link></mixed-citation></ref><ref id="B15"><mixed-citation xmlns:xlink="http://www.w3.org/1999/xlink" xlink:type="simple"><person-group><name name-style="western"><surname>Kalkman</surname><given-names>C</given-names></name></person-group> (<year>2004</year>) <article-title><tp:taxon-name><tp:taxon-name-part taxon-name-part-type="family">Rosaceae</tp:taxon-name-part></tp:taxon-name>.</article-title> In: <person-group><name name-style="western"><surname>Kubitzki</surname><given-names>K</given-names></name></person-group> (<role>Ed.</role>) <issue-title>The Families and Genera of Vascular Plants.</issue-title><source>VI Flowering Plants-Dicotyledons <tp:taxon-name><tp:taxon-name-part taxon-name-part-type="order">Celastrales</tp:taxon-name-part></tp:taxon-name>, <tp:taxon-name><tp:taxon-name-part taxon-name-part-type="order">Oxalidales</tp:taxon-name-part></tp:taxon-name>, <tp:taxon-name><tp:taxon-name-part taxon-name-part-type="order">Rosales</tp:taxon-name-part></tp:taxon-name>, <tp:taxon-name><tp:taxon-name-part taxon-name-part-type="order">Cornales</tp:taxon-name-part></tp:taxon-name>, <tp:taxon-name><tp:taxon-name-part taxon-name-part-type="order">Ericales</tp:taxon-name-part></tp:taxon-name>. Springer, Berlin</source>, <fpage>138</fpage>–<lpage>141</lpage>. <ext-link xlink:type="simple" ext-link-type="doi" xlink:href="10.1007/978-3-662-07257-8_39">https://doi.org/10.1007/978-3-662-07257-8_39</ext-link></mixed-citation></ref><ref id="B8"><mixed-citation xmlns:xlink="http://www.w3.org/1999/xlink" xlink:type="simple"><person-group><name name-style="western"><surname>Gu</surname><given-names>CZ</given-names></name><name name-style="western"><surname>Spongberg</surname><given-names>SA</given-names></name></person-group> (<year>2003</year>) <article-title><tp:taxon-name><tp:taxon-name-part taxon-name-part-type="family">Rosaceae</tp:taxon-name-part></tp:taxon-name>.</article-title> In: <person-group><name name-style="western"><surname>Wu</surname><given-names>ZY</given-names></name><name name-style="western"><surname>Raven</surname><given-names>PH</given-names></name><name name-style="western"><surname>Hong</surname><given-names>DY</given-names></name></person-group> (<role>Eds</role>) <issue-title>Flora of China (Vol.</issue-title><source>9) <tp:taxon-name><tp:taxon-name-part taxon-name-part-type="family">Pittosporaceae</tp:taxon-name-part></tp:taxon-name> through <tp:taxon-name><tp:taxon-name-part taxon-name-part-type="family">Connaraceae</tp:taxon-name-part></tp:taxon-name>. Science Press, Beijing &amp; Missouri Botanical Garden Press, St. Louis</source>, <fpage>46</fpage>–<lpage>434</lpage>.</mixed-citation></ref></ref-list></tp:taxon-treatment>
