# Supplementary material for: A synopsis of the expanded Rhaphiolepis (Maleae, Rosaceae)
Source: PhytoKeys. 2020 Aug 3;154:19–55. doi: 10.3897/phytokeys.154.52790 (PMC7419340; doi:10.3897/phytokeys.154.52790)
Supplement: XML Treatment for Rhaphiolepis bengalensis [file phytokeys.154.52790-treatment4.xml]

<!DOCTYPE tp:taxon-treatment
  PUBLIC "-//TaxonX//DTD Taxonomic Treatment Publishing DTD v0 20100105//EN" "tax-treatment-NSO.dtd">
<tp:taxon-treatment xmlns:tp="http://www.plazi.org/taxpub"><tp:treatment-meta><kwd-group><label>Taxon classification</label><kwd><named-content xmlns:xlink="http://www.w3.org/1999/xlink" content-type="kingdom">Plantae</named-content></kwd><kwd><named-content xmlns:xlink="http://www.w3.org/1999/xlink" content-type="order">Rosales</named-content></kwd><kwd><named-content xmlns:xlink="http://www.w3.org/1999/xlink" content-type="family">Rosaceae</named-content></kwd></kwd-group><mixed-citation publication-type="journal"><person-group><name><surname>Liu</surname><given-names>Bin-Bin</given-names></name><name><surname>Wang</surname><given-names>Yu-Bing</given-names></name><name><surname>Hong</surname><given-names>De-Yuan</given-names></name><name><surname>Wen</surname><given-names>Jun</given-names></name></person-group><article-title>A synopsis of the expanded <italic><tp:taxon-name><tp:taxon-name-part taxon-name-part-type="genus" reg="Rhaphiolepis">Rhaphiolepis</tp:taxon-name-part></tp:taxon-name></italic> (Maleae, <tp:taxon-name><tp:taxon-name-part taxon-name-part-type="family">Rosaceae</tp:taxon-name-part></tp:taxon-name>)</article-title><source>PhytoKeys</source><day>03</day><month>8</month><year>2020</year><volume>154</volume><fpage>19</fpage><lpage>55</lpage><pub-id pub-id-type="doi">10.3897/phytokeys.154.52790</pub-id></mixed-citation></tp:treatment-meta><tp:nomenclature><label>3.</label><tp:taxon-name><object-id xmlns:xlink="http://www.w3.org/1999/xlink" content-type="arpha" xlink:type="simple">6E576089-4B28-5D5B-A597-F58F7013FCA6</object-id>
            <tp:taxon-name-part taxon-name-part-type="genus" reg="Rhaphiolepis">Rhaphiolepis</tp:taxon-name-part>
            <tp:taxon-name-part taxon-name-part-type="species" reg="bengalensis">bengalensis</tp:taxon-name-part>
          </tp:taxon-name><tp:taxon-authority>(Roxb.) B.B.Liu &amp; J.Wen, Front. Plant Sci. 10-1731: 10. 2020.</tp:taxon-authority><tp:nomenclature-citation-list><tp:nomenclature-citation><tp:taxon-name><tp:taxon-name-part taxon-name-part-type="genus" reg="Mespilus"/> <tp:taxon-name-part taxon-name-part-type="species" reg="bengalensis"/></tp:taxon-name><comment>≡ <tp:taxon-name><tp:taxon-name-part taxon-name-part-type="genus" reg="Mespilus">Mespilus</tp:taxon-name-part> <tp:taxon-name-part taxon-name-part-type="species" reg="bengalensis">bengalensis</tp:taxon-name-part></tp:taxon-name> Roxb., Fl. Ind. (ed. 1832) 2: 510. 1832. Type: India. 1824, <italic>N. Wallich 668.2</italic> (neotype, designated by <xref ref-type="bibr" rid="B45">Vidal 1965</xref>, pg. 567: K [barcode K001111550]!, “lectotype”; isoneotype: P [barcode P02143255]!), “isolectotype”. cf. note in <xref ref-type="bibr" rid="B22">Liu et al. 2020c</xref>, pg. 113). </comment></tp:nomenclature-citation><tp:nomenclature-citation><tp:taxon-name><tp:taxon-name-part taxon-name-part-type="genus" reg="Eriobotrya"/> <tp:taxon-name-part taxon-name-part-type="species" reg="bengalensis"/></tp:taxon-name><comment>≡ <tp:taxon-name><tp:taxon-name-part taxon-name-part-type="genus" reg="Eriobotrya">Eriobotrya</tp:taxon-name-part> <tp:taxon-name-part taxon-name-part-type="species" reg="bengalensis">bengalensis</tp:taxon-name-part></tp:taxon-name> Hook.f., Fl. Brit. India [J. D. Hooker] 2(5): 371. 1878. Type: Based on <tp:taxon-name><tp:taxon-name-part taxon-name-part-type="genus" reg="Mespilus">Mespilus</tp:taxon-name-part> <tp:taxon-name-part taxon-name-part-type="species" reg="bengalensis">bengalensis</tp:taxon-name-part></tp:taxon-name>. </comment></tp:nomenclature-citation></tp:nomenclature-citation-list></tp:nomenclature><ref-list><ref id="B45"><mixed-citation xmlns:xlink="http://www.w3.org/1999/xlink" xlink:type="simple"><person-group><name name-style="western"><surname>Vidal</surname><given-names>JE</given-names></name></person-group> (<year>1965</year>) <article-title>Notes sur quelques Rosacées asiatiques (III). Révision du genre <tp:taxon-name><tp:taxon-name-part taxon-name-part-type="genus">Eriobotrya</tp:taxon-name-part></tp:taxon-name> (<tp:taxon-name><tp:taxon-name-part taxon-name-part-type="subfamily">Pomoideae</tp:taxon-name-part></tp:taxon-name>).</article-title><source>Adansonia</source><volume>5</volume>: <fpage>537</fpage>–<lpage>580</lpage>.</mixed-citation></ref><ref id="B22"><mixed-citation xmlns:xlink="http://www.w3.org/1999/xlink" xlink:type="simple"><person-group><name name-style="western"><surname>Liu</surname><given-names>BB</given-names></name><name name-style="western"><surname>Liu</surname><given-names>GN</given-names></name><name name-style="western"><surname>Hong</surname><given-names>DY</given-names></name><name name-style="western"><surname>Wen</surname><given-names>J</given-names></name></person-group> (<year>2020c</year>) <article-title>Typification of 23 names in <italic><tp:taxon-name><tp:taxon-name-part taxon-name-part-type="genus">Eriobotrya</tp:taxon-name-part></tp:taxon-name></italic> (Maleae, <tp:taxon-name><tp:taxon-name-part taxon-name-part-type="family">Rosaceae</tp:taxon-name-part></tp:taxon-name>).</article-title><source>PhytoKeys</source><volume>139</volume>: <fpage>99</fpage>–<lpage>118</lpage>. <ext-link xlink:type="simple" ext-link-type="doi" xlink:href="10.3897/phytokeys.139.47967">https://doi.org/10.3897/phytokeys.139.47967</ext-link></mixed-citation></ref></ref-list></tp:taxon-treatment>
