# Supplementary material for: A synopsis of the expanded Rhaphiolepis (Maleae, Rosaceae)
Source: PhytoKeys. 2020 Aug 3;154:19–55. doi: 10.3897/phytokeys.154.52790 (PMC7419340; doi:10.3897/phytokeys.154.52790)
Supplement: XML Treatment for Rhaphiolepis bengalensis (Roxb.) B.B.Liu & J.Wen f. contracta [file phytokeys.154.52790-treatment7.xml]

<!DOCTYPE tp:taxon-treatment
  PUBLIC "-//TaxonX//DTD Taxonomic Treatment Publishing DTD v0 20100105//EN" "tax-treatment-NSO.dtd">
<tp:taxon-treatment xmlns:tp="http://www.plazi.org/taxpub"><tp:treatment-meta><kwd-group><label>Taxon classification</label><kwd><named-content xmlns:xlink="http://www.w3.org/1999/xlink" content-type="kingdom">Plantae</named-content></kwd><kwd><named-content xmlns:xlink="http://www.w3.org/1999/xlink" content-type="order">Rosales</named-content></kwd><kwd><named-content xmlns:xlink="http://www.w3.org/1999/xlink" content-type="family">Rosaceae</named-content></kwd></kwd-group><mixed-citation publication-type="journal"><person-group><name><surname>Liu</surname><given-names>Bin-Bin</given-names></name><name><surname>Wang</surname><given-names>Yu-Bing</given-names></name><name><surname>Hong</surname><given-names>De-Yuan</given-names></name><name><surname>Wen</surname><given-names>Jun</given-names></name></person-group><article-title>A synopsis of the expanded <italic><tp:taxon-name><tp:taxon-name-part taxon-name-part-type="genus" reg="Rhaphiolepis">Rhaphiolepis</tp:taxon-name-part></tp:taxon-name></italic> (Maleae, <tp:taxon-name><tp:taxon-name-part taxon-name-part-type="family">Rosaceae</tp:taxon-name-part></tp:taxon-name>)</article-title><source>PhytoKeys</source><day>03</day><month>8</month><year>2020</year><volume>154</volume><fpage>19</fpage><lpage>55</lpage><pub-id pub-id-type="doi">10.3897/phytokeys.154.52790</pub-id></mixed-citation></tp:treatment-meta><tp:nomenclature><label>3c.</label><tp:taxon-name><object-id xmlns:xlink="http://www.w3.org/1999/xlink" content-type="arpha" xlink:type="simple">9D37FDEB-E6FE-57BF-AFA8-F22FF80C0C30</object-id>
            <tp:taxon-name-part taxon-name-part-type="genus" reg="Rhaphiolepis">Rhaphiolepis</tp:taxon-name-part>
            <tp:taxon-name-part taxon-name-part-type="species" reg="bengalensis">bengalensis</tp:taxon-name-part>
            <tp:taxon-name-part taxon-name-part-type="basionym-authority">(Roxb.)</tp:taxon-name-part>
            <tp:taxon-name-part taxon-name-part-type="authority">B.B.Liu &amp; J.Wen</tp:taxon-name-part>
            <tp:taxon-name-part taxon-name-part-type="infraspecific-rank">f.</tp:taxon-name-part>
            <tp:taxon-name-part taxon-name-part-type="form" reg="contracta">contracta</tp:taxon-name-part>
            <object-id xmlns:xlink="http://www.w3.org/1999/xlink" content-type="ipni" xlink:type="simple">urn:lsid:ipni.org:names:77210693-1</object-id>
          </tp:taxon-name><tp:taxon-authority>B.B.Liu &amp; J.Wen</tp:taxon-authority><tp:taxon-status xmlns:xlink="http://www.w3.org/1999/xlink" xlink:type="simple">f. nov.</tp:taxon-status><tp:nomenclature-citation-list><tp:nomenclature-citation><tp:taxon-name><tp:taxon-name-part taxon-name-part-type="genus" reg="Eriobotrya"/> <tp:taxon-name-part taxon-name-part-type="species" reg="bengalensis"/> <tp:taxon-name-part taxon-name-part-type="basionym-authority"/> <tp:taxon-name-part taxon-name-part-type="authority"/> <tp:taxon-name-part taxon-name-part-type="infraspecific-rank"/> <tp:taxon-name-part taxon-name-part-type="form" reg="contracta"/></tp:taxon-name><comment>≡ <tp:taxon-name><tp:taxon-name-part taxon-name-part-type="genus" reg="Eriobotrya">Eriobotrya</tp:taxon-name-part> <tp:taxon-name-part taxon-name-part-type="species" reg="bengalensis">bengalensis</tp:taxon-name-part> <tp:taxon-name-part taxon-name-part-type="basionym-authority">(Roxb.)</tp:taxon-name-part> <tp:taxon-name-part taxon-name-part-type="authority">Hook.f.</tp:taxon-name-part> <tp:taxon-name-part taxon-name-part-type="infraspecific-rank">f.</tp:taxon-name-part> <tp:taxon-name-part taxon-name-part-type="form" reg="contracta">contracta</tp:taxon-name-part></tp:taxon-name> J.E.Vidal, Adansonia, n.s. 5: 569. 1965, <italic>nom. inval.</italic> Type: Vietnam. Annam: sommet du Nui Bach Ma, Station d’altitude un peu au Sud de Huê Alt. 1400–1500 m, Le 6 September 1938, <italic>E. Poilane 27620</italic> (holotype: P [barcode P03650248]!, isotype: P [barcode P03650249]!). Annam: Nui Bach Ma Station d’altitude de Huê 1400–1500 m, d’alt. Lé 12 December 1940, <italic>E. Poilane 31104</italic> (paratypes: P [barcode P03650258, P03650259]!). Bachma (Centre-Vietnam), 23 August 1943, <italic>J.E. Vidal 36</italic> (paratype: P [barcode P03650257]!). Annam: Col des nuages près Tourane Forêt 900 m, d’altitude Le 14 September 1923, <italic>E. Poilane 7986</italic> (paratypes: P [barcode P03650251, P03650253]!). Prov. Quang Nam: <italic>E. Poilane 11</italic> (syntype). Annam: Massif du Ngok Guga près de Dakto prov. du Kontum Le 25 February 1946, alt. 1000 m, <italic>E. Poilane 35584</italic> (paratypes: P [barcode P03650240, P03650241)!). S. Annam: massif du Hon Ba, 31 August 1918, <italic>A. Chevalier 38718</italic> (paratype: P [barcode P03650239]!). Sud. Annam: Prov. Nha Trang: Massif du Hon Ba, 1000–1100 m alt., 4 September 1918, <italic>A. Chevalier 38832</italic> (paratypes: P [barcode P03650246, P03650247]!). Prov. Nha Trang: Massif du Hon Ba, 1000–1500 m alt., 4 September 1918, <italic>A. Chevalier 38892</italic> (paratypes: P [barcode P03650233, P03650238, P03650245]). [Note A] </comment></tp:nomenclature-citation></tp:nomenclature-citation-list></tp:nomenclature><tp:treatment-sec sec-type="distribution" id="SECID0EJAAG"><title>Distribution.</title><p>Vietnam.</p></tp:treatment-sec><tp:treatment-sec sec-type="Note A" id="SECID0EOAAG"><title>Note A.</title><p><tp:taxon-name><tp:taxon-name-part taxon-name-part-type="genus" reg="Rhaphiolepis">Rhaphiolepis</tp:taxon-name-part> <tp:taxon-name-part taxon-name-part-type="species" reg="bengalensis">bengalensis</tp:taxon-name-part> <tp:taxon-name-part taxon-name-part-type="basionym-authority">(Roxb.)</tp:taxon-name-part> <tp:taxon-name-part taxon-name-part-type="authority">B.B.Liu &amp; J.Wen</tp:taxon-name-part> <tp:taxon-name-part taxon-name-part-type="infraspecific-rank">f.</tp:taxon-name-part> <tp:taxon-name-part taxon-name-part-type="form" reg="contracta">contracta</tp:taxon-name-part></tp:taxon-name> B.B.Liu &amp; J.Wen, f. nov.<sup><xref ref-type="fn" rid="en1">**</xref></sup><xref ref-type="bibr" rid="B45">Vidal (1965)</xref> cited nine collections as syntypes in the protologue, but he did not indicate a single type. <tp:taxon-name><tp:taxon-name-part taxon-name-part-type="genus" reg="Eriobotrya">Eriobotrya</tp:taxon-name-part> <tp:taxon-name-part taxon-name-part-type="species" reg="bengalensis">bengalensis</tp:taxon-name-part> <tp:taxon-name-part taxon-name-part-type="basionym-authority">(Roxb.)</tp:taxon-name-part> <tp:taxon-name-part taxon-name-part-type="authority">Hook.f.</tp:taxon-name-part> <tp:taxon-name-part taxon-name-part-type="infraspecific-rank">f.</tp:taxon-name-part> <tp:taxon-name-part taxon-name-part-type="form" reg="multinervata">multinervata</tp:taxon-name-part></tp:taxon-name> J.E.Vidal was thus invalidly published (Art. 40.1: <xref ref-type="bibr" rid="B42">Turland et al. 2018</xref>). We validated <tp:taxon-name><tp:taxon-name-part taxon-name-part-type="genus" reg="Rhaphiolepis">Rhaphiolepis</tp:taxon-name-part> <tp:taxon-name-part taxon-name-part-type="species" reg="bengalensis">bengalensis</tp:taxon-name-part> <tp:taxon-name-part taxon-name-part-type="infraspecific-rank">f.</tp:taxon-name-part> <tp:taxon-name-part taxon-name-part-type="form" reg="multinervata">multinervata</tp:taxon-name-part></tp:taxon-name> as a new form by reference to designating one duplicate (P03650248) of the first collections cited by <xref ref-type="bibr" rid="B45">Vidal (1965)</xref> as the holotype, and the diagnosis followed <xref ref-type="bibr" rid="B45">Vidal (1965)</xref>.</p></tp:treatment-sec><tp:treatment-sec><!--Section generated to contain objects referenced in tp:taxon-treatment.--><fn-group><fn id="en1"><p>A forma typica differt inflorescentiis contractis, multo brevioribus (Vidal 1965).</p></fn></fn-group></tp:treatment-sec><ref-list><ref id="B45"><mixed-citation xmlns:xlink="http://www.w3.org/1999/xlink" xlink:type="simple"><person-group><name name-style="western"><surname>Vidal</surname><given-names>JE</given-names></name></person-group> (<year>1965</year>) <article-title>Notes sur quelques Rosacées asiatiques (III). Révision du genre <tp:taxon-name><tp:taxon-name-part taxon-name-part-type="genus">Eriobotrya</tp:taxon-name-part></tp:taxon-name> (<tp:taxon-name><tp:taxon-name-part taxon-name-part-type="subfamily">Pomoideae</tp:taxon-name-part></tp:taxon-name>).</article-title><source>Adansonia</source><volume>5</volume>: <fpage>537</fpage>–<lpage>580</lpage>.</mixed-citation></ref><ref id="B42"><mixed-citation xmlns:xlink="http://www.w3.org/1999/xlink" xlink:type="simple"><person-group><name name-style="western"><surname>Turland</surname><given-names>NJ</given-names></name><name name-style="western"><surname>Wiersema</surname><given-names>JH</given-names></name><name name-style="western"><surname>Barrie</surname><given-names>FR</given-names></name><name name-style="western"><surname>Greuter</surname><given-names>W</given-names></name><name name-style="western"><surname>Hawksworth</surname><given-names>D</given-names></name><name name-style="western"><surname>Herendeen</surname><given-names>PS</given-names></name><name name-style="western"><surname>Knapp</surname><given-names>S</given-names></name><name name-style="western"><surname>Kusber</surname><given-names>W-H</given-names></name><name name-style="western"><surname>Li</surname><given-names>D-Z</given-names></name><name name-style="western"><surname>Marhold</surname><given-names>K</given-names></name></person-group> (<year>2018</year>) International code of nomenclature for algae, fungi, and plants (Shenzhen Code) adopted by the Nineteenth International Botanical Congress Shenzhen, China, July 2017. Koeltz Botanical Books, Glashütten. <ext-link xlink:type="simple" ext-link-type="doi" xlink:href="10.12705/Code.2018">https://doi.org/10.12705/Code.2018</ext-link></mixed-citation></ref></ref-list></tp:taxon-treatment>
