# Supplementary material for: A synopsis of the expanded Rhaphiolepis (Maleae, Rosaceae)
Source: PhytoKeys. 2020 Aug 3;154:19–55. doi: 10.3897/phytokeys.154.52790 (PMC7419340; doi:10.3897/phytokeys.154.52790)
Supplement: XML Treatment for Rhaphiolepis bibas [file phytokeys.154.52790-treatment11.xml]

<!DOCTYPE tp:taxon-treatment
  PUBLIC "-//TaxonX//DTD Taxonomic Treatment Publishing DTD v0 20100105//EN" "tax-treatment-NSO.dtd">
<tp:taxon-treatment xmlns:tp="http://www.plazi.org/taxpub"><tp:treatment-meta><kwd-group><label>Taxon classification</label><kwd><named-content xmlns:xlink="http://www.w3.org/1999/xlink" content-type="kingdom">Plantae</named-content></kwd><kwd><named-content xmlns:xlink="http://www.w3.org/1999/xlink" content-type="order">Rosales</named-content></kwd><kwd><named-content xmlns:xlink="http://www.w3.org/1999/xlink" content-type="family">Rosaceae</named-content></kwd></kwd-group><mixed-citation publication-type="journal"><person-group><name><surname>Liu</surname><given-names>Bin-Bin</given-names></name><name><surname>Wang</surname><given-names>Yu-Bing</given-names></name><name><surname>Hong</surname><given-names>De-Yuan</given-names></name><name><surname>Wen</surname><given-names>Jun</given-names></name></person-group><article-title>A synopsis of the expanded <italic><tp:taxon-name><tp:taxon-name-part taxon-name-part-type="genus" reg="Rhaphiolepis">Rhaphiolepis</tp:taxon-name-part></tp:taxon-name></italic> (Maleae, <tp:taxon-name><tp:taxon-name-part taxon-name-part-type="family">Rosaceae</tp:taxon-name-part></tp:taxon-name>)</article-title><source>PhytoKeys</source><day>03</day><month>8</month><year>2020</year><volume>154</volume><fpage>19</fpage><lpage>55</lpage><pub-id pub-id-type="doi">10.3897/phytokeys.154.52790</pub-id></mixed-citation></tp:treatment-meta><tp:nomenclature><label>4.</label><tp:taxon-name><object-id xmlns:xlink="http://www.w3.org/1999/xlink" content-type="arpha" xlink:type="simple">3D0CBCB4-3938-5599-BCF7-F140FE40852F</object-id>
            <tp:taxon-name-part taxon-name-part-type="genus" reg="Rhaphiolepis">Rhaphiolepis</tp:taxon-name-part>
            <tp:taxon-name-part taxon-name-part-type="species" reg="bibas">bibas</tp:taxon-name-part>
          </tp:taxon-name><tp:taxon-authority>(Lour.) Galasso &amp; Banfi, Ital. Botanist 9: 66. 2020.</tp:taxon-authority><tp:nomenclature-citation-list><tp:nomenclature-citation><tp:taxon-name><tp:taxon-name-part taxon-name-part-type="genus" reg="Crataegus"/> <tp:taxon-name-part taxon-name-part-type="species" reg="bibas"/></tp:taxon-name><comment>≡ <tp:taxon-name><tp:taxon-name-part taxon-name-part-type="genus" reg="Crataegus">Crataegus</tp:taxon-name-part> <tp:taxon-name-part taxon-name-part-type="species" reg="bibas">bibas</tp:taxon-name-part></tp:taxon-name> Lour., Fl. Cochinch. 1: 319. 1790. Type: Plukenet, L. 1705. <tp:taxon-name><tp:taxon-name-part taxon-name-part-type="genus" reg="Amaltheum">Amaltheum</tp:taxon-name-part> <tp:taxon-name-part taxon-name-part-type="species" reg="botanicum">botanicum</tp:taxon-name-part></tp:taxon-name> pag. 26. tab. 371. fig. 2. (<bold>lectotype, designated here</bold>). [Note D] </comment></tp:nomenclature-citation><tp:nomenclature-citation><tp:taxon-name><tp:taxon-name-part taxon-name-part-type="genus" reg="Pyrus"/> <tp:taxon-name-part taxon-name-part-type="species" reg="bibas"/></tp:taxon-name><comment>≡ <tp:taxon-name><tp:taxon-name-part taxon-name-part-type="genus" reg="Pyrus">Pyrus</tp:taxon-name-part> <tp:taxon-name-part taxon-name-part-type="species" reg="bibas">bibas</tp:taxon-name-part></tp:taxon-name> (Lour.) M.F.Fay &amp; Christenh., Global Fl. 4: 98. 2018. Type: Based on <tp:taxon-name><tp:taxon-name-part taxon-name-part-type="genus" reg="Crataegus">Crataegus</tp:taxon-name-part> <tp:taxon-name-part taxon-name-part-type="species" reg="bibas">bibas</tp:taxon-name-part></tp:taxon-name>. </comment></tp:nomenclature-citation><tp:nomenclature-citation><tp:taxon-name><tp:taxon-name-part taxon-name-part-type="genus" reg="Mespilus"/> <tp:taxon-name-part taxon-name-part-type="species" reg="japonica"/></tp:taxon-name><comment>= <tp:taxon-name><tp:taxon-name-part taxon-name-part-type="genus" reg="Mespilus">Mespilus</tp:taxon-name-part> <tp:taxon-name-part taxon-name-part-type="species" reg="japonica">japonica</tp:taxon-name-part></tp:taxon-name> Thunb., Fl. Jap. (Thunberg) 206. 1784. Type: Japan. <italic>Thunberg</italic> s.n. (holotype: UPS-THUNB accession no. 11908). </comment></tp:nomenclature-citation><tp:nomenclature-citation><tp:taxon-name><tp:taxon-name-part taxon-name-part-type="genus" reg="Eriobotrya"/> <tp:taxon-name-part taxon-name-part-type="species" reg="japonica"/></tp:taxon-name><comment>≡ <tp:taxon-name><tp:taxon-name-part taxon-name-part-type="genus" reg="Eriobotrya">Eriobotrya</tp:taxon-name-part> <tp:taxon-name-part taxon-name-part-type="species" reg="japonica">japonica</tp:taxon-name-part></tp:taxon-name> (Thunb.) Lindl., Trans. Linn. Soc. London 13: 102. 1821. Type: Based on <tp:taxon-name><tp:taxon-name-part taxon-name-part-type="genus" reg="Mespilus">Mespilus</tp:taxon-name-part> <tp:taxon-name-part taxon-name-part-type="species" reg="japonica">japonica</tp:taxon-name-part></tp:taxon-name>. </comment></tp:nomenclature-citation><tp:nomenclature-citation><tp:taxon-name><tp:taxon-name-part taxon-name-part-type="genus" reg="Photinia"/> <tp:taxon-name-part taxon-name-part-type="species" reg="japonica"/></tp:taxon-name><comment>≡ <tp:taxon-name><tp:taxon-name-part taxon-name-part-type="genus" reg="Photinia">Photinia</tp:taxon-name-part> <tp:taxon-name-part taxon-name-part-type="species" reg="japonica">japonica</tp:taxon-name-part></tp:taxon-name> (Thunb.) Benth. &amp; Hook.f. ex Asch. &amp; Schweinf., Mém. Inst. Égypt. [Illustr. Fl. Egypt.]. Type: Based on <tp:taxon-name><tp:taxon-name-part taxon-name-part-type="genus" reg="Mespilus">Mespilus</tp:taxon-name-part> <tp:taxon-name-part taxon-name-part-type="species" reg="japonica">japonica</tp:taxon-name-part></tp:taxon-name>. </comment></tp:nomenclature-citation><tp:nomenclature-citation><tp:taxon-name><tp:taxon-name-part taxon-name-part-type="genus" reg="Rhaphiolepis"/> <tp:taxon-name-part taxon-name-part-type="species" reg="loquata"/></tp:taxon-name><comment>≡ <tp:taxon-name><tp:taxon-name-part taxon-name-part-type="genus" reg="Rhaphiolepis">Rhaphiolepis</tp:taxon-name-part> <tp:taxon-name-part taxon-name-part-type="species" reg="loquata">loquata</tp:taxon-name-part></tp:taxon-name> B.B.Liu &amp; J.Wen, Front. Plant Sci. 10-1731: 11. 2020. nom. illeg. Type: Based on <tp:taxon-name><tp:taxon-name-part taxon-name-part-type="genus" reg="Mespilus">Mespilus</tp:taxon-name-part> <tp:taxon-name-part taxon-name-part-type="species" reg="japonica">japonica</tp:taxon-name-part></tp:taxon-name>. </comment></tp:nomenclature-citation></tp:nomenclature-citation-list></tp:nomenclature><tp:treatment-sec sec-type="distribution" id="SECID0E4VAG"><title>Distribution.</title><p>Native in Chongqing (Nanchuan) and Hubei (Yichang) of China. As an economically important fruit, this species has been widely cultivated in central &amp; south China, as well as in Japan, Korea, India, and some countries in Southeast Asia.</p></tp:treatment-sec><tp:treatment-sec sec-type="Note D" id="SECID0ECWAG"><title>Note D.</title><p><xref ref-type="bibr" rid="B24">Loureiro (1790)</xref> described <italic><tp:taxon-name><tp:taxon-name-part taxon-name-part-type="genus" reg="Crataegus">Crataegus</tp:taxon-name-part> <tp:taxon-name-part taxon-name-part-type="species" reg="bibas">bibas</tp:taxon-name-part></tp:taxon-name></italic> Lour. in his “Flora Cochinchinensis” and cited one illustration (Fig. <xref ref-type="fig" rid="F1">1</xref>) published in Plukenet’s book “<tp:taxon-name><tp:taxon-name-part taxon-name-part-type="genus" reg="Amaltheum">Amaltheum</tp:taxon-name-part> <tp:taxon-name-part taxon-name-part-type="species" reg="botanicum">botanicum</tp:taxon-name-part></tp:taxon-name>” in the protologue. This is because Loureiro had his collections of specimens that may contain (or may have contained) specimens of this species. This illustration is thus designated as the lectotype of <italic><tp:taxon-name><tp:taxon-name-part taxon-name-part-type="genus" reg="Crataegus">C.</tp:taxon-name-part> <tp:taxon-name-part taxon-name-part-type="species" reg="bibas">bibas</tp:taxon-name-part></tp:taxon-name></italic> herein.</p><fig id="F1" position="float" orientation="portrait"><object-id xmlns:xlink="http://www.w3.org/1999/xlink" content-type="doi" xlink:type="simple">10.3897/phytokeys.154.52790.figure1</object-id><object-id xmlns:xlink="http://www.w3.org/1999/xlink" content-type="arpha" xlink:type="simple">E21E9C7A-8B99-5F1D-B278-6E8C36DE468B</object-id><label>Figure 1.</label><caption><p>Lectotype of <italic><tp:taxon-name><tp:taxon-name-part taxon-name-part-type="genus" reg="Crataegus">Crataegus</tp:taxon-name-part> <tp:taxon-name-part taxon-name-part-type="species" reg="bibas">bibas</tp:taxon-name-part></tp:taxon-name></italic>.</p></caption><graphic xmlns:xlink="http://www.w3.org/1999/xlink" xlink:href="phytokeys-154-019-g001.jpg" position="float" orientation="portrait" xlink:type="simple" id="oo_438840.jpg"><uri content-type="original_file" xlink:type="simple">https://binary.pensoft.net/fig/438840</uri></graphic></fig></tp:treatment-sec><ref-list><ref id="B24"><mixed-citation xmlns:xlink="http://www.w3.org/1999/xlink" xlink:type="simple"><person-group><name name-style="western"><surname>Loureiro</surname><given-names>J</given-names></name></person-group> (<year>1790</year>) <source>Flora of Cochinchinensis. Tomus I.</source><publisher-name>Ulyssipone</publisher-name>, <publisher-loc>Lisbon</publisher-loc>, <size units="page">353 pp</size>.</mixed-citation></ref></ref-list></tp:taxon-treatment>
