# Supplementary material for: A synopsis of the expanded Rhaphiolepis (Maleae, Rosaceae)
Source: PhytoKeys. 2020 Aug 3;154:19–55. doi: 10.3897/phytokeys.154.52790 (PMC7419340; doi:10.3897/phytokeys.154.52790)
Supplement: XML Treatment for Rhaphiolepis condaoensis [file phytokeys.154.52790-treatment14.xml]

<!DOCTYPE tp:taxon-treatment
  PUBLIC "-//TaxonX//DTD Taxonomic Treatment Publishing DTD v0 20100105//EN" "tax-treatment-NSO.dtd">
<tp:taxon-treatment xmlns:tp="http://www.plazi.org/taxpub"><tp:treatment-meta><kwd-group><label>Taxon classification</label><kwd><named-content xmlns:xlink="http://www.w3.org/1999/xlink" content-type="kingdom">Plantae</named-content></kwd><kwd><named-content xmlns:xlink="http://www.w3.org/1999/xlink" content-type="order">Rosales</named-content></kwd><kwd><named-content xmlns:xlink="http://www.w3.org/1999/xlink" content-type="family">Rosaceae</named-content></kwd></kwd-group><mixed-citation publication-type="journal"><person-group><name><surname>Liu</surname><given-names>Bin-Bin</given-names></name><name><surname>Wang</surname><given-names>Yu-Bing</given-names></name><name><surname>Hong</surname><given-names>De-Yuan</given-names></name><name><surname>Wen</surname><given-names>Jun</given-names></name></person-group><article-title>A synopsis of the expanded <italic><tp:taxon-name><tp:taxon-name-part taxon-name-part-type="genus" reg="Rhaphiolepis">Rhaphiolepis</tp:taxon-name-part></tp:taxon-name></italic> (Maleae, <tp:taxon-name><tp:taxon-name-part taxon-name-part-type="family">Rosaceae</tp:taxon-name-part></tp:taxon-name>)</article-title><source>PhytoKeys</source><day>03</day><month>8</month><year>2020</year><volume>154</volume><fpage>19</fpage><lpage>55</lpage><pub-id pub-id-type="doi">10.3897/phytokeys.154.52790</pub-id></mixed-citation></tp:treatment-meta><tp:nomenclature><label>7.</label><tp:taxon-name><object-id xmlns:xlink="http://www.w3.org/1999/xlink" content-type="arpha" xlink:type="simple">4885A025-8049-5C9E-9AC0-F66D7B4F5DD9</object-id>
            <tp:taxon-name-part taxon-name-part-type="genus" reg="Rhaphiolepis">Rhaphiolepis</tp:taxon-name-part>
            <tp:taxon-name-part taxon-name-part-type="species" reg="condaoensis">condaoensis</tp:taxon-name-part>
          </tp:taxon-name><tp:taxon-authority>(X.F.Gao, Idrees &amp; T.V.Do) B.B.Liu &amp; J.Wen, Front. Plant Sci. 10-1731: 10. 2020.</tp:taxon-authority><tp:nomenclature-citation-list><tp:nomenclature-citation><tp:taxon-name><tp:taxon-name-part taxon-name-part-type="genus" reg="Eriobotrya"/> <tp:taxon-name-part taxon-name-part-type="species" reg="condaoensis"/></tp:taxon-name><comment>≡ <tp:taxon-name><tp:taxon-name-part taxon-name-part-type="genus" reg="Eriobotrya">Eriobotrya</tp:taxon-name-part> <tp:taxon-name-part taxon-name-part-type="species" reg="condaoensis">condaoensis</tp:taxon-name-part></tp:taxon-name> X.F.Gao, Idrees &amp; T.V.Do, Phytotaxa 365(3): 290. 2018. Type: Vietnam. Ba Ria-Vung Tau Province: Con Dao National Park, growing on the slope of hill under tropical evergreen forest, 20m, <named-content xmlns:xlink="http://www.w3.org/1999/xlink" content-type="dwc:verbatimCoordinates" xlink:type="simple"><named-content content-type="geo-json" specific-use="{&#34;type&#34;:&#34;Point&#34;,&#34;coordinates&#34;:[106.633333,8.691667]}" id="NCID0EREBG" xlink:type="simple">8°41'30"N, 106°38'00"E</named-content></named-content>, 21 March 2017, <italic>T.V.Do VNMN_CN 633</italic> (holotype: VNMN!; isotype: CDBI!). </comment></tp:nomenclature-citation></tp:nomenclature-citation-list></tp:nomenclature><tp:treatment-sec sec-type="distribution" id="SECID0EYEBG"><title>Distribution.</title><p>Southeast Vietnam (Ba Ria-Vung Tau: Con Dao National Park).</p></tp:treatment-sec></tp:taxon-treatment>
