# Supplementary material for: A synopsis of the expanded Rhaphiolepis (Maleae, Rosaceae)
Source: PhytoKeys. 2020 Aug 3;154:19–55. doi: 10.3897/phytokeys.154.52790 (PMC7419340; doi:10.3897/phytokeys.154.52790)
Supplement: XML Treatment for Rhaphiolepis dubia [file phytokeys.154.52790-treatment17.xml]

<!DOCTYPE tp:taxon-treatment
  PUBLIC "-//TaxonX//DTD Taxonomic Treatment Publishing DTD v0 20100105//EN" "tax-treatment-NSO.dtd">
<tp:taxon-treatment xmlns:tp="http://www.plazi.org/taxpub"><tp:treatment-meta><kwd-group><label>Taxon classification</label><kwd><named-content xmlns:xlink="http://www.w3.org/1999/xlink" content-type="kingdom">Plantae</named-content></kwd><kwd><named-content xmlns:xlink="http://www.w3.org/1999/xlink" content-type="order">Rosales</named-content></kwd><kwd><named-content xmlns:xlink="http://www.w3.org/1999/xlink" content-type="family">Rosaceae</named-content></kwd></kwd-group><mixed-citation publication-type="journal"><person-group><name><surname>Liu</surname><given-names>Bin-Bin</given-names></name><name><surname>Wang</surname><given-names>Yu-Bing</given-names></name><name><surname>Hong</surname><given-names>De-Yuan</given-names></name><name><surname>Wen</surname><given-names>Jun</given-names></name></person-group><article-title>A synopsis of the expanded <italic><tp:taxon-name><tp:taxon-name-part taxon-name-part-type="genus" reg="Rhaphiolepis">Rhaphiolepis</tp:taxon-name-part></tp:taxon-name></italic> (Maleae, <tp:taxon-name><tp:taxon-name-part taxon-name-part-type="family">Rosaceae</tp:taxon-name-part></tp:taxon-name>)</article-title><source>PhytoKeys</source><day>03</day><month>8</month><year>2020</year><volume>154</volume><fpage>19</fpage><lpage>55</lpage><pub-id pub-id-type="doi">10.3897/phytokeys.154.52790</pub-id></mixed-citation></tp:treatment-meta><tp:nomenclature><label>10.</label><tp:taxon-name><object-id xmlns:xlink="http://www.w3.org/1999/xlink" content-type="arpha" xlink:type="simple">F1B350E5-4506-5EA4-8874-593B14487659</object-id>
            <tp:taxon-name-part taxon-name-part-type="genus" reg="Rhaphiolepis">Rhaphiolepis</tp:taxon-name-part>
            <tp:taxon-name-part taxon-name-part-type="species" reg="dubia">dubia</tp:taxon-name-part>
          </tp:taxon-name><tp:taxon-authority>(Lindl.) B.B.Liu &amp; J.Wen, Front. Plant Sci. 10-1731: 10. 2020.</tp:taxon-authority><tp:nomenclature-citation-list><tp:nomenclature-citation><tp:taxon-name><tp:taxon-name-part taxon-name-part-type="genus" reg="Photinia"/> <tp:taxon-name-part taxon-name-part-type="species" reg="dubia"/></tp:taxon-name><comment>≡ <tp:taxon-name><tp:taxon-name-part taxon-name-part-type="genus" reg="Photinia">Photinia</tp:taxon-name-part> <tp:taxon-name-part taxon-name-part-type="species" reg="dubia">dubia</tp:taxon-name-part></tp:taxon-name> Lindl., Trans. Linn. Soc. London 13(1): 104, t. 10. 1821. Type: Nepal. <italic>N. Wallich 668.1</italic> (neotype, designated by <xref ref-type="bibr" rid="B22">Liu et al. 2020c</xref>, pg. 113: K [barcode K001111549]!; isoneotypes: BM [barcode BM000521995]!, E [barcode E00011335]!). </comment></tp:nomenclature-citation><tp:nomenclature-citation><tp:taxon-name><tp:taxon-name-part taxon-name-part-type="genus" reg="Eriobotrya"/> <tp:taxon-name-part taxon-name-part-type="species" reg="dubia"/></tp:taxon-name><comment>≡ <tp:taxon-name><tp:taxon-name-part taxon-name-part-type="genus" reg="Eriobotrya">Eriobotrya</tp:taxon-name-part> <tp:taxon-name-part taxon-name-part-type="species" reg="dubia">dubia</tp:taxon-name-part></tp:taxon-name> (Lindl.) Decne., in Nouv. Arch. Mus. Hist. Nat. Ser. I, x. 145. 1874. Type: Based on <tp:taxon-name><tp:taxon-name-part taxon-name-part-type="genus" reg="Photinia">Photinia</tp:taxon-name-part> <tp:taxon-name-part taxon-name-part-type="species" reg="dubia">dubia</tp:taxon-name-part></tp:taxon-name>. </comment></tp:nomenclature-citation><tp:nomenclature-citation><tp:taxon-name><tp:taxon-name-part taxon-name-part-type="genus" reg="Mespilus"/> <tp:taxon-name-part taxon-name-part-type="species" reg="tinctoria"/></tp:taxon-name><comment>= <tp:taxon-name><tp:taxon-name-part taxon-name-part-type="genus" reg="Mespilus">Mespilus</tp:taxon-name-part> <tp:taxon-name-part taxon-name-part-type="species" reg="tinctoria">tinctoria</tp:taxon-name-part></tp:taxon-name> D.Don, Prodr. Fl. Nepal. 238. 1825. Type: not designated. </comment></tp:nomenclature-citation></tp:nomenclature-citation-list></tp:nomenclature><tp:treatment-sec sec-type="distribution" id="SECID0EJUBG"><title>Distribution.</title><p>Bhutan, India (Sikkim), Myanmar (Kachin, Mandalay, and Shan), and Nepal.</p></tp:treatment-sec><ref-list><ref id="B22"><mixed-citation xmlns:xlink="http://www.w3.org/1999/xlink" xlink:type="simple"><person-group><name name-style="western"><surname>Liu</surname><given-names>BB</given-names></name><name name-style="western"><surname>Liu</surname><given-names>GN</given-names></name><name name-style="western"><surname>Hong</surname><given-names>DY</given-names></name><name name-style="western"><surname>Wen</surname><given-names>J</given-names></name></person-group> (<year>2020c</year>) <article-title>Typification of 23 names in <italic><tp:taxon-name><tp:taxon-name-part taxon-name-part-type="genus">Eriobotrya</tp:taxon-name-part></tp:taxon-name></italic> (Maleae, <tp:taxon-name><tp:taxon-name-part taxon-name-part-type="family">Rosaceae</tp:taxon-name-part></tp:taxon-name>).</article-title><source>PhytoKeys</source><volume>139</volume>: <fpage>99</fpage>–<lpage>118</lpage>. <ext-link xlink:type="simple" ext-link-type="doi" xlink:href="10.3897/phytokeys.139.47967">https://doi.org/10.3897/phytokeys.139.47967</ext-link></mixed-citation></ref></ref-list></tp:taxon-treatment>
