# Supplementary material for: A synopsis of the expanded Rhaphiolepis (Maleae, Rosaceae)
Source: PhytoKeys. 2020 Aug 3;154:19–55. doi: 10.3897/phytokeys.154.52790 (PMC7419340; doi:10.3897/phytokeys.154.52790)
Supplement: XML Treatment for Rhaphiolepis ferruginea [file phytokeys.154.52790-treatment21.xml]

<!DOCTYPE tp:taxon-treatment
  PUBLIC "-//TaxonX//DTD Taxonomic Treatment Publishing DTD v0 20100105//EN" "tax-treatment-NSO.dtd">
<tp:taxon-treatment xmlns:tp="http://www.plazi.org/taxpub"><tp:treatment-meta><kwd-group><label>Taxon classification</label><kwd><named-content xmlns:xlink="http://www.w3.org/1999/xlink" content-type="kingdom">Plantae</named-content></kwd><kwd><named-content xmlns:xlink="http://www.w3.org/1999/xlink" content-type="order">Rosales</named-content></kwd><kwd><named-content xmlns:xlink="http://www.w3.org/1999/xlink" content-type="family">Rosaceae</named-content></kwd></kwd-group><mixed-citation publication-type="journal"><person-group><name><surname>Liu</surname><given-names>Bin-Bin</given-names></name><name><surname>Wang</surname><given-names>Yu-Bing</given-names></name><name><surname>Hong</surname><given-names>De-Yuan</given-names></name><name><surname>Wen</surname><given-names>Jun</given-names></name></person-group><article-title>A synopsis of the expanded <italic><tp:taxon-name><tp:taxon-name-part taxon-name-part-type="genus" reg="Rhaphiolepis">Rhaphiolepis</tp:taxon-name-part></tp:taxon-name></italic> (Maleae, <tp:taxon-name><tp:taxon-name-part taxon-name-part-type="family">Rosaceae</tp:taxon-name-part></tp:taxon-name>)</article-title><source>PhytoKeys</source><day>03</day><month>8</month><year>2020</year><volume>154</volume><fpage>19</fpage><lpage>55</lpage><pub-id pub-id-type="doi">10.3897/phytokeys.154.52790</pub-id></mixed-citation></tp:treatment-meta><tp:nomenclature><label>12.</label><tp:taxon-name><object-id xmlns:xlink="http://www.w3.org/1999/xlink" content-type="arpha" xlink:type="simple">5B871DAB-6B0D-5E9A-BA5B-AD11B448ED98</object-id>
            <tp:taxon-name-part taxon-name-part-type="genus" reg="Rhaphiolepis">Rhaphiolepis</tp:taxon-name-part>
            <tp:taxon-name-part taxon-name-part-type="species" reg="ferruginea">ferruginea</tp:taxon-name-part>
          </tp:taxon-name><tp:taxon-authority>F.P.Metcalf, Lingnan Sci. J. 18: 509. 1939, “ Raphiolepis”.</tp:taxon-authority><tp:nomenclature-citation-list><tp:nomenclature-citation><tp:taxon-name><tp:taxon-name-part taxon-name-part-type="genus" reg="Pyrus"/> <tp:taxon-name-part taxon-name-part-type="species" reg="sodomacea"/></tp:taxon-name><comment>≡ <tp:taxon-name><tp:taxon-name-part taxon-name-part-type="genus" reg="Pyrus">Pyrus</tp:taxon-name-part> <tp:taxon-name-part taxon-name-part-type="species" reg="sodomacea">sodomacea</tp:taxon-name-part></tp:taxon-name> M.F.Fay &amp; Christenh., Global Fl. 4: 121. 2018. Type: China. Guangdong: Tapu District, Tung Koo Shan, 8–29 September 1932, <italic>W.T. Tsang 21587</italic> (holotype: A [barcode 00032516]!; isotypes: K [barcode K000758194]!, P [barcode P02143130]!). </comment></tp:nomenclature-citation></tp:nomenclature-citation-list></tp:nomenclature></tp:taxon-treatment>
