# Supplementary material for: A synopsis of the expanded Rhaphiolepis (Maleae, Rosaceae)
Source: PhytoKeys. 2020 Aug 3;154:19–55. doi: 10.3897/phytokeys.154.52790 (PMC7419340; doi:10.3897/phytokeys.154.52790)
Supplement: XML Treatment for Rhaphiolepis ferruginea F.P.Metcalf var. serrata [file phytokeys.154.52790-treatment23.xml]

<!DOCTYPE tp:taxon-treatment
  PUBLIC "-//TaxonX//DTD Taxonomic Treatment Publishing DTD v0 20100105//EN" "tax-treatment-NSO.dtd">
<tp:taxon-treatment xmlns:tp="http://www.plazi.org/taxpub"><tp:treatment-meta><kwd-group><label>Taxon classification</label><kwd><named-content xmlns:xlink="http://www.w3.org/1999/xlink" content-type="kingdom">Plantae</named-content></kwd><kwd><named-content xmlns:xlink="http://www.w3.org/1999/xlink" content-type="order">Rosales</named-content></kwd><kwd><named-content xmlns:xlink="http://www.w3.org/1999/xlink" content-type="family">Rosaceae</named-content></kwd></kwd-group><mixed-citation publication-type="journal"><person-group><name><surname>Liu</surname><given-names>Bin-Bin</given-names></name><name><surname>Wang</surname><given-names>Yu-Bing</given-names></name><name><surname>Hong</surname><given-names>De-Yuan</given-names></name><name><surname>Wen</surname><given-names>Jun</given-names></name></person-group><article-title>A synopsis of the expanded <italic><tp:taxon-name><tp:taxon-name-part taxon-name-part-type="genus" reg="Rhaphiolepis">Rhaphiolepis</tp:taxon-name-part></tp:taxon-name></italic> (Maleae, <tp:taxon-name><tp:taxon-name-part taxon-name-part-type="family">Rosaceae</tp:taxon-name-part></tp:taxon-name>)</article-title><source>PhytoKeys</source><day>03</day><month>8</month><year>2020</year><volume>154</volume><fpage>19</fpage><lpage>55</lpage><pub-id pub-id-type="doi">10.3897/phytokeys.154.52790</pub-id></mixed-citation></tp:treatment-meta><tp:nomenclature><label>12b.</label><tp:taxon-name><object-id xmlns:xlink="http://www.w3.org/1999/xlink" content-type="arpha" xlink:type="simple">8AD6499D-9607-51ED-AC5A-2FF6B7A80A71</object-id>
            <tp:taxon-name-part taxon-name-part-type="genus" reg="Rhaphiolepis">Rhaphiolepis</tp:taxon-name-part>
            <tp:taxon-name-part taxon-name-part-type="species" reg="ferruginea">ferruginea</tp:taxon-name-part>
            <tp:taxon-name-part taxon-name-part-type="authority">F.P.Metcalf</tp:taxon-name-part>
            <tp:taxon-name-part taxon-name-part-type="infraspecific-rank">var.</tp:taxon-name-part>
            <tp:taxon-name-part taxon-name-part-type="variety" reg="serrata">serrata</tp:taxon-name-part>
          </tp:taxon-name><tp:taxon-authority>F.P.Metcalf, Lingnan Sci. J. 18: 511. 1939, “ Raphiolepis”.</tp:taxon-authority></tp:nomenclature><tp:treatment-sec sec-type="material" id="SECID0ETBAI"><title>Type.</title><p>China. Guangdong: Lung-tau Mt., near Iu Village, May 22-July 5, 1924, <italic>To &amp; Tsang 12546</italic> (<bold>lectotype, designated here</bold>: A [barcode 00032518]!; isolectotype: A [barcode 00032517, 00032519]!). [Note F]</p></tp:treatment-sec><tp:treatment-sec sec-type="distribution" id="SECID0E4BAI"><title>Distribution.</title><p>China (Fujian, Guangdong, and Guangxi).</p></tp:treatment-sec><tp:treatment-sec sec-type="Note F" id="SECID0ECCAI"><title>Note F.</title><p><italic>To &amp; Tsang 12546</italic> was designated as the type in the protologue. We located three specimens in herbarium A, therefore, they are syntypes. A subsequent lectotypification is necessary. We designated the sheet (A00032518) in a better condition as the lectotype herein.</p></tp:treatment-sec></tp:taxon-treatment>
