# Supplementary material for: A synopsis of the expanded Rhaphiolepis (Maleae, Rosaceae)
Source: PhytoKeys. 2020 Aug 3;154:19–55. doi: 10.3897/phytokeys.154.52790 (PMC7419340; doi:10.3897/phytokeys.154.52790)
Supplement: XML Treatment for Rhaphiolepis glabrescens (J.E.Vidal) B.B.Liu & J.Wen var. victoriensis [file phytokeys.154.52790-treatment27.xml]

<!DOCTYPE tp:taxon-treatment
  PUBLIC "-//TaxonX//DTD Taxonomic Treatment Publishing DTD v0 20100105//EN" "tax-treatment-NSO.dtd">
<tp:taxon-treatment xmlns:tp="http://www.plazi.org/taxpub"><tp:treatment-meta><kwd-group><label>Taxon classification</label><kwd><named-content xmlns:xlink="http://www.w3.org/1999/xlink" content-type="kingdom">Plantae</named-content></kwd><kwd><named-content xmlns:xlink="http://www.w3.org/1999/xlink" content-type="order">Rosales</named-content></kwd><kwd><named-content xmlns:xlink="http://www.w3.org/1999/xlink" content-type="family">Rosaceae</named-content></kwd></kwd-group><mixed-citation publication-type="journal"><person-group><name><surname>Liu</surname><given-names>Bin-Bin</given-names></name><name><surname>Wang</surname><given-names>Yu-Bing</given-names></name><name><surname>Hong</surname><given-names>De-Yuan</given-names></name><name><surname>Wen</surname><given-names>Jun</given-names></name></person-group><article-title>A synopsis of the expanded <italic><tp:taxon-name><tp:taxon-name-part taxon-name-part-type="genus" reg="Rhaphiolepis">Rhaphiolepis</tp:taxon-name-part></tp:taxon-name></italic> (Maleae, <tp:taxon-name><tp:taxon-name-part taxon-name-part-type="family">Rosaceae</tp:taxon-name-part></tp:taxon-name>)</article-title><source>PhytoKeys</source><day>03</day><month>8</month><year>2020</year><volume>154</volume><fpage>19</fpage><lpage>55</lpage><pub-id pub-id-type="doi">10.3897/phytokeys.154.52790</pub-id></mixed-citation></tp:treatment-meta><tp:nomenclature><label>14b.</label><tp:taxon-name><object-id xmlns:xlink="http://www.w3.org/1999/xlink" content-type="arpha" xlink:type="simple">B3692F3C-749A-59A4-A755-E5499A7ACD63</object-id>
            <tp:taxon-name-part taxon-name-part-type="genus" reg="Rhaphiolepis">Rhaphiolepis</tp:taxon-name-part>
            <tp:taxon-name-part taxon-name-part-type="species" reg="glabrescens">glabrescens</tp:taxon-name-part>
            <tp:taxon-name-part taxon-name-part-type="basionym-authority">(J.E.Vidal)</tp:taxon-name-part>
            <tp:taxon-name-part taxon-name-part-type="authority">B.B.Liu &amp; J.Wen</tp:taxon-name-part>
            <tp:taxon-name-part taxon-name-part-type="infraspecific-rank">var.</tp:taxon-name-part>
            <tp:taxon-name-part taxon-name-part-type="variety" reg="victoriensis">victoriensis</tp:taxon-name-part>
          </tp:taxon-name><tp:taxon-authority>(J.E.Vidal) B.B.Liu &amp; J.Wen, Front. Plant Sci. 10-1731: 11. 2020.</tp:taxon-authority><tp:nomenclature-citation-list><tp:nomenclature-citation><tp:taxon-name><tp:taxon-name-part taxon-name-part-type="genus" reg="Eriobotrya"/> <tp:taxon-name-part taxon-name-part-type="species" reg="glabrescens"/> <tp:taxon-name-part taxon-name-part-type="authority"/> <tp:taxon-name-part taxon-name-part-type="infraspecific-rank"/> <tp:taxon-name-part taxon-name-part-type="variety" reg="victoriensis"/></tp:taxon-name><comment>≡ <tp:taxon-name><tp:taxon-name-part taxon-name-part-type="genus" reg="Eriobotrya">Eriobotrya</tp:taxon-name-part> <tp:taxon-name-part taxon-name-part-type="species" reg="glabrescens">glabrescens</tp:taxon-name-part> <tp:taxon-name-part taxon-name-part-type="authority">J.E.Vidal</tp:taxon-name-part> <tp:taxon-name-part taxon-name-part-type="infraspecific-rank">var.</tp:taxon-name-part> <tp:taxon-name-part taxon-name-part-type="variety" reg="victoriensis">victoriensis</tp:taxon-name-part></tp:taxon-name> J.E.Vidal, Adansonia sér. 2, 5: 555. 1965. Type: Myanmar. KachinState: “Birmanie centrale, Mt Victoria, 3000 m, en fleurs”, 2 April 1956, <italic>F. Kingdon-Ward 21915</italic> (holotype: BM [barcode BM000602190]!). </comment></tp:nomenclature-citation></tp:nomenclature-citation-list></tp:nomenclature><tp:treatment-sec sec-type="distribution" id="SECID0EQKAI"><title>Distribution.</title><p>North Myanmar (Centre Ouest: Mt Victoria).</p></tp:treatment-sec></tp:taxon-treatment>
