# Supplementary material for: A synopsis of the expanded Rhaphiolepis (Maleae, Rosaceae)
Source: PhytoKeys. 2020 Aug 3;154:19–55. doi: 10.3897/phytokeys.154.52790 (PMC7419340; doi:10.3897/phytokeys.154.52790)
Supplement: XML Treatment for Rhaphiolepis indica var. indica [file phytokeys.154.52790-treatment31.xml]

<!DOCTYPE tp:taxon-treatment
  PUBLIC "-//TaxonX//DTD Taxonomic Treatment Publishing DTD v0 20100105//EN" "tax-treatment-NSO.dtd">
<tp:taxon-treatment xmlns:tp="http://www.plazi.org/taxpub"><tp:treatment-meta><kwd-group><label>Taxon classification</label><kwd><named-content xmlns:xlink="http://www.w3.org/1999/xlink" content-type="kingdom">Plantae</named-content></kwd><kwd><named-content xmlns:xlink="http://www.w3.org/1999/xlink" content-type="order">Rosales</named-content></kwd><kwd><named-content xmlns:xlink="http://www.w3.org/1999/xlink" content-type="family">Rosaceae</named-content></kwd></kwd-group><mixed-citation publication-type="journal"><person-group><name><surname>Liu</surname><given-names>Bin-Bin</given-names></name><name><surname>Wang</surname><given-names>Yu-Bing</given-names></name><name><surname>Hong</surname><given-names>De-Yuan</given-names></name><name><surname>Wen</surname><given-names>Jun</given-names></name></person-group><article-title>A synopsis of the expanded <italic><tp:taxon-name><tp:taxon-name-part taxon-name-part-type="genus" reg="Rhaphiolepis">Rhaphiolepis</tp:taxon-name-part></tp:taxon-name></italic> (Maleae, <tp:taxon-name><tp:taxon-name-part taxon-name-part-type="family">Rosaceae</tp:taxon-name-part></tp:taxon-name>)</article-title><source>PhytoKeys</source><day>03</day><month>8</month><year>2020</year><volume>154</volume><fpage>19</fpage><lpage>55</lpage><pub-id pub-id-type="doi">10.3897/phytokeys.154.52790</pub-id></mixed-citation></tp:treatment-meta><tp:nomenclature><label>17a.</label><tp:taxon-name><object-id xmlns:xlink="http://www.w3.org/1999/xlink" content-type="arpha" xlink:type="simple">30910F3E-7609-5F37-9D92-62C34CD8E7F2</object-id>
            <tp:taxon-name-part taxon-name-part-type="genus" reg="Rhaphiolepis">Rhaphiolepis</tp:taxon-name-part>
            <tp:taxon-name-part taxon-name-part-type="species" reg="indica">indica</tp:taxon-name-part>
            <tp:taxon-name-part taxon-name-part-type="infraspecific-rank">var.</tp:taxon-name-part>
            <tp:taxon-name-part taxon-name-part-type="variety" reg="indica">indica</tp:taxon-name-part>
          </tp:taxon-name><tp:nomenclature-citation-list><tp:nomenclature-citation><tp:taxon-name><tp:taxon-name-part taxon-name-part-type="genus" reg="Crataegus"/> <tp:taxon-name-part taxon-name-part-type="species" reg="rubra"/></tp:taxon-name><comment>= <tp:taxon-name><tp:taxon-name-part taxon-name-part-type="genus" reg="Crataegus">Crataegus</tp:taxon-name-part> <tp:taxon-name-part taxon-name-part-type="species" reg="rubra">rubra</tp:taxon-name-part></tp:taxon-name> Lour., Fl. Cochinch. 1: 320. 1790. Type: China. Guangdong: “Habitat agrestis prope Cantone Sinarum”, <italic>J. Loureiro 320-3</italic> (holotype: P [barcode P00150873]!). </comment></tp:nomenclature-citation><tp:nomenclature-citation><tp:taxon-name><tp:taxon-name-part taxon-name-part-type="genus" reg="Mespilus"/> <tp:taxon-name-part taxon-name-part-type="species" reg="rubra"/></tp:taxon-name><comment>≡ <tp:taxon-name><tp:taxon-name-part taxon-name-part-type="genus" reg="Mespilus">Mespilus</tp:taxon-name-part> <tp:taxon-name-part taxon-name-part-type="species" reg="rubra">rubra</tp:taxon-name-part></tp:taxon-name> (Lour.) Stokes, Bot. Mat. Med. iii. 110. 1812. Type: Based on <tp:taxon-name><tp:taxon-name-part taxon-name-part-type="genus" reg="Crataegus">Crataegus</tp:taxon-name-part> <tp:taxon-name-part taxon-name-part-type="species" reg="rubra">rubra</tp:taxon-name-part></tp:taxon-name>. </comment></tp:nomenclature-citation><tp:nomenclature-citation><tp:taxon-name><tp:taxon-name-part taxon-name-part-type="genus" reg="Rhaphiolepis"/> <tp:taxon-name-part taxon-name-part-type="species" reg="rubra"/></tp:taxon-name><comment>≡ <tp:taxon-name><tp:taxon-name-part taxon-name-part-type="genus" reg="Rhaphiolepis">Rhaphiolepis</tp:taxon-name-part> <tp:taxon-name-part taxon-name-part-type="species" reg="rubra">rubra</tp:taxon-name-part></tp:taxon-name> (Lour.) Lindl., Coll. Bot. (Lindley) t. 3. 1821. Type: Based on <tp:taxon-name><tp:taxon-name-part taxon-name-part-type="genus" reg="Crataegus">Crataegus</tp:taxon-name-part> <tp:taxon-name-part taxon-name-part-type="species" reg="rubra">rubra</tp:taxon-name-part></tp:taxon-name>. </comment></tp:nomenclature-citation><tp:nomenclature-citation><tp:taxon-name><tp:taxon-name-part taxon-name-part-type="genus" reg="Mespilus"/> <tp:taxon-name-part taxon-name-part-type="species" reg="sinensis"/></tp:taxon-name><comment>= <tp:taxon-name><tp:taxon-name-part taxon-name-part-type="genus" reg="Mespilus">Mespilus</tp:taxon-name-part> <tp:taxon-name-part taxon-name-part-type="species" reg="sinensis">sinensis</tp:taxon-name-part></tp:taxon-name> Poir., Encyc. [J. Lamarck &amp; al.] Suppl. 4. 70. 1816. Type: not designated. </comment></tp:nomenclature-citation><tp:nomenclature-citation><tp:taxon-name><tp:taxon-name-part taxon-name-part-type="genus" reg="Crataegus"/> <tp:taxon-name-part taxon-name-part-type="species" reg="sinensis"/></tp:taxon-name><comment>≡ <tp:taxon-name><tp:taxon-name-part taxon-name-part-type="genus" reg="Crataegus">Crataegus</tp:taxon-name-part> <tp:taxon-name-part taxon-name-part-type="species" reg="sinensis">sinensis</tp:taxon-name-part></tp:taxon-name> (Poir.) Loisel., Herb. Amat. iv. t. 247. 1820. Type: Based on <tp:taxon-name><tp:taxon-name-part taxon-name-part-type="genus" reg="Mespilus">Mespilus</tp:taxon-name-part> <tp:taxon-name-part taxon-name-part-type="species" reg="sinensis">sinensis</tp:taxon-name-part></tp:taxon-name>. </comment></tp:nomenclature-citation><tp:nomenclature-citation><tp:taxon-name><tp:taxon-name-part taxon-name-part-type="genus" reg="Rhaphiolepis"/> <tp:taxon-name-part taxon-name-part-type="species" reg="sinensis"/></tp:taxon-name><comment>≡ <tp:taxon-name><tp:taxon-name-part taxon-name-part-type="genus" reg="Rhaphiolepis">Rhaphiolepis</tp:taxon-name-part> <tp:taxon-name-part taxon-name-part-type="species" reg="sinensis">sinensis</tp:taxon-name-part></tp:taxon-name> (Poir.) M.Roem., Syn. Rosifl. 3: 114. 1847. Based on <tp:taxon-name><tp:taxon-name-part taxon-name-part-type="genus" reg="Mespilus">Mespilus</tp:taxon-name-part> <tp:taxon-name-part taxon-name-part-type="species" reg="sinensis">sinensis</tp:taxon-name-part></tp:taxon-name>. </comment></tp:nomenclature-citation><tp:nomenclature-citation><tp:taxon-name><tp:taxon-name-part taxon-name-part-type="genus" reg="Opa"/> <tp:taxon-name-part taxon-name-part-type="species" reg="metrosideros"/></tp:taxon-name><comment>= <tp:taxon-name><tp:taxon-name-part taxon-name-part-type="genus" reg="Opa">Opa</tp:taxon-name-part> <tp:taxon-name-part taxon-name-part-type="species" reg="metrosideros">metrosideros</tp:taxon-name-part></tp:taxon-name> Lour., Fl. Cochinch. 1: 309. 1790. Type: “Cochinchina”, <italic>J. Loureiro s.n.</italic> (holotype: BM [barcode BM000906022]!). </comment></tp:nomenclature-citation><tp:nomenclature-citation><tp:taxon-name><tp:taxon-name-part taxon-name-part-type="genus" reg="Syzygium"/> <tp:taxon-name-part taxon-name-part-type="species" reg="metrosideros"/></tp:taxon-name><comment>≡ <tp:taxon-name><tp:taxon-name-part taxon-name-part-type="genus" reg="Syzygium">Syzygium</tp:taxon-name-part> <tp:taxon-name-part taxon-name-part-type="species" reg="metrosideros">metrosideros</tp:taxon-name-part></tp:taxon-name> (Lour.) DC., Prodr. [A. P. de Candolle] 3: 261. 1828. Type: Based on <tp:taxon-name><tp:taxon-name-part taxon-name-part-type="genus" reg="Opa">Opa</tp:taxon-name-part> <tp:taxon-name-part taxon-name-part-type="species" reg="metrosideros">metrosideros</tp:taxon-name-part></tp:taxon-name>. </comment></tp:nomenclature-citation><tp:nomenclature-citation><tp:taxon-name>
                <tp:taxon-name-part taxon-name-part-type="genus" reg="Eriobotrya"/>
                <tp:taxon-name-part taxon-name-part-type="species" reg="metrosideros"/>
              </tp:taxon-name><comment>≡ <tp:taxon-name><tp:taxon-name-part taxon-name-part-type="genus" reg="Eriobotrya">Eriobotrya</tp:taxon-name-part> <tp:taxon-name-part taxon-name-part-type="species" reg="metrosideros">metrosideros</tp:taxon-name-part></tp:taxon-name> (Lour.) A.Chev., Cat. Pl. Jard. Bot. Saigon 64. 1919. Type: Based on <tp:taxon-name><tp:taxon-name-part taxon-name-part-type="genus" reg="Opa">Opa</tp:taxon-name-part> <tp:taxon-name-part taxon-name-part-type="species" reg="metrosideros">metrosideros</tp:taxon-name-part></tp:taxon-name>. </comment></tp:nomenclature-citation><tp:nomenclature-citation><tp:taxon-name><tp:taxon-name-part taxon-name-part-type="genus" reg="Rhaphiolepis"/> <tp:taxon-name-part taxon-name-part-type="species" reg="crataegoides"/></tp:taxon-name><comment>= <tp:taxon-name><tp:taxon-name-part taxon-name-part-type="genus" reg="Rhaphiolepis">Rhaphiolepis</tp:taxon-name-part> <tp:taxon-name-part taxon-name-part-type="species" reg="crataegoides">crataegoides</tp:taxon-name-part></tp:taxon-name> M.Roem., Syn. Rosifl. 113. 1847. Type: not designated. </comment></tp:nomenclature-citation><tp:nomenclature-citation><tp:taxon-name><tp:taxon-name-part taxon-name-part-type="genus" reg="Rhaphiolepis"/> <tp:taxon-name-part taxon-name-part-type="species" reg="indica"/> <tp:taxon-name-part taxon-name-part-type="basionym-authority"/> <tp:taxon-name-part taxon-name-part-type="authority"/> <tp:taxon-name-part taxon-name-part-type="infraspecific-rank"/> <tp:taxon-name-part taxon-name-part-type="variety" reg="crataegoides"/></tp:taxon-name><comment>≡ <tp:taxon-name><tp:taxon-name-part taxon-name-part-type="genus" reg="Rhaphiolepis">Rhaphiolepis</tp:taxon-name-part> <tp:taxon-name-part taxon-name-part-type="species" reg="indica">indica</tp:taxon-name-part> <tp:taxon-name-part taxon-name-part-type="basionym-authority">(L.)</tp:taxon-name-part> <tp:taxon-name-part taxon-name-part-type="authority">Lindl.</tp:taxon-name-part> <tp:taxon-name-part taxon-name-part-type="infraspecific-rank">var.</tp:taxon-name-part> <tp:taxon-name-part taxon-name-part-type="variety" reg="crataegoides">crataegoides</tp:taxon-name-part></tp:taxon-name> (M.Roem.) Nakai, J. Arnold Arbor. 5: 66. 1924. syn. nov. Type: Based on <tp:taxon-name><tp:taxon-name-part taxon-name-part-type="genus" reg="Rhaphiolepis">Rhaphiolepis</tp:taxon-name-part> <tp:taxon-name-part taxon-name-part-type="species" reg="crataegoides">crataegoides</tp:taxon-name-part></tp:taxon-name>. </comment></tp:nomenclature-citation><tp:nomenclature-citation><tp:taxon-name><tp:taxon-name-part taxon-name-part-type="genus" reg="Rhaphiolepis"/> <tp:taxon-name-part taxon-name-part-type="species" reg="fragrans"/></tp:taxon-name><comment>= <tp:taxon-name><tp:taxon-name-part taxon-name-part-type="genus" reg="Rhaphiolepis">Rhaphiolepis</tp:taxon-name-part> <tp:taxon-name-part taxon-name-part-type="species" reg="fragrans">fragrans</tp:taxon-name-part></tp:taxon-name> E.T.Geddes, Bull. Misc. Inform. Kew 1929(4): 108. 1929, “<tp:taxon-name><tp:taxon-name-part taxon-name-part-type="genus" reg="Raphiolepis">Raphiolepis</tp:taxon-name-part></tp:taxon-name>”. Type: Thailand. Kemarat, Ubon, Kan Kak, 100 m, 30 January 1924, <italic>A.F.G. Kerr 8257A</italic> (<bold>lectotype, designated here</bold>: K [barcode K000758246]!; isolectotypes: BM [barcode BM000602125]!, C [barcode C10017919]!, E [barcode E00011337]!). Siam: 100 m, January 1924, <italic>A.F.G. Kerr 8257</italic> (paratype: TCD [barcode TCD0016617]!) [Note H] </comment></tp:nomenclature-citation><tp:nomenclature-citation><tp:taxon-name><tp:taxon-name-part taxon-name-part-type="genus" reg="Rhaphiolepis"/> <tp:taxon-name-part taxon-name-part-type="species" reg="gracilis"/></tp:taxon-name><comment>= <tp:taxon-name><tp:taxon-name-part taxon-name-part-type="genus" reg="Rhaphiolepis">Rhaphiolepis</tp:taxon-name-part> <tp:taxon-name-part taxon-name-part-type="species" reg="gracilis">gracilis</tp:taxon-name-part></tp:taxon-name> Nakai, J. Arnold Arbor. 5: 64. 1924. Type: China. Zhejiang: S. Yentang, 600 ft (ca. 183 m), August 26, 1920, <italic>H.H. Hu 228</italic> (<bold>lectotype, designated here</bold>: A [barcode 00032521]!). ibidem, 10 ft, August 24, 1920, <italic>H.H. Hu 220</italic> (syntype: A [barcode 00032520]!). [Note I] </comment></tp:nomenclature-citation><tp:nomenclature-citation><tp:taxon-name><tp:taxon-name-part taxon-name-part-type="genus" reg="Rhaphiolepis"/> <tp:taxon-name-part taxon-name-part-type="species" reg="indica"/> <tp:taxon-name-part taxon-name-part-type="basionym-authority"/> <tp:taxon-name-part taxon-name-part-type="authority"/> <tp:taxon-name-part taxon-name-part-type="infraspecific-rank"/> <tp:taxon-name-part taxon-name-part-type="variety" reg="latifolia"/></tp:taxon-name><comment>= <tp:taxon-name><tp:taxon-name-part taxon-name-part-type="genus" reg="Rhaphiolepis">Rhaphiolepis</tp:taxon-name-part> <tp:taxon-name-part taxon-name-part-type="species" reg="indica">indica</tp:taxon-name-part> <tp:taxon-name-part taxon-name-part-type="basionym-authority">(L.)</tp:taxon-name-part> <tp:taxon-name-part taxon-name-part-type="authority">Lindl.</tp:taxon-name-part> <tp:taxon-name-part taxon-name-part-type="infraspecific-rank">var.</tp:taxon-name-part> <tp:taxon-name-part taxon-name-part-type="variety" reg="latifolia">latifolia</tp:taxon-name-part></tp:taxon-name> Cardot, Notul. Syst. (Paris) 3: 380. 1918. Type: not designated. </comment></tp:nomenclature-citation><tp:nomenclature-citation><tp:taxon-name><tp:taxon-name-part taxon-name-part-type="genus" reg="Rhaphiolepis"/> <tp:taxon-name-part taxon-name-part-type="species" reg="indica"/> <tp:taxon-name-part taxon-name-part-type="basionym-authority"/> <tp:taxon-name-part taxon-name-part-type="authority"/> <tp:taxon-name-part taxon-name-part-type="infraspecific-rank"/> <tp:taxon-name-part taxon-name-part-type="variety" reg="mekongensis"/></tp:taxon-name><comment>= <tp:taxon-name><tp:taxon-name-part taxon-name-part-type="genus" reg="Rhaphiolepis">Rhaphiolepis</tp:taxon-name-part> <tp:taxon-name-part taxon-name-part-type="species" reg="indica">indica</tp:taxon-name-part> <tp:taxon-name-part taxon-name-part-type="basionym-authority">(L.)</tp:taxon-name-part> <tp:taxon-name-part taxon-name-part-type="authority">Lindl.</tp:taxon-name-part> <tp:taxon-name-part taxon-name-part-type="infraspecific-rank">var.</tp:taxon-name-part> <tp:taxon-name-part taxon-name-part-type="variety" reg="mekongensis">mekongensis</tp:taxon-name-part></tp:taxon-name> Cardot, Notul. Syst. (Paris) 3: 380. 1918. Type: Laos. “Bassin du Mékong: rivière Selamphao”, 1876, <italic>Harmand 202</italic> (holotype: A [barcode 00032551]!). </comment></tp:nomenclature-citation><tp:nomenclature-citation><tp:taxon-name><tp:taxon-name-part taxon-name-part-type="genus" reg="Rhaphiolepis"/> <tp:taxon-name-part taxon-name-part-type="species" reg="mekongensis"/></tp:taxon-name><comment>≡ <tp:taxon-name><tp:taxon-name-part taxon-name-part-type="genus" reg="Rhaphiolepis">Rhaphiolepis</tp:taxon-name-part> <tp:taxon-name-part taxon-name-part-type="species" reg="mekongensis">mekongensis</tp:taxon-name-part></tp:taxon-name> (Cardot) Tagane &amp; H.Toyama, Acta Phytotax. Geobot. 66(2): 127. 2015. Type: Based on <tp:taxon-name><tp:taxon-name-part taxon-name-part-type="genus" reg="Rhaphiolepis">Rhaphiolepis</tp:taxon-name-part> <tp:taxon-name-part taxon-name-part-type="species" reg="indica">indica</tp:taxon-name-part> <tp:taxon-name-part taxon-name-part-type="infraspecific-rank">var.</tp:taxon-name-part> <tp:taxon-name-part taxon-name-part-type="variety" reg="mekongensis">mekongensis</tp:taxon-name-part></tp:taxon-name>. </comment></tp:nomenclature-citation><tp:nomenclature-citation><tp:taxon-name><tp:taxon-name-part taxon-name-part-type="genus" reg="Pyrus"/> <tp:taxon-name-part taxon-name-part-type="species" reg="mekongensis"/></tp:taxon-name><comment>≡ <tp:taxon-name><tp:taxon-name-part taxon-name-part-type="genus" reg="Pyrus">Pyrus</tp:taxon-name-part> <tp:taxon-name-part taxon-name-part-type="species" reg="mekongensis">mekongensis</tp:taxon-name-part></tp:taxon-name> (Cardot) M.F.Fay &amp; Christenh., Global Fl. 4: 112. 2018. Type: Based on <tp:taxon-name><tp:taxon-name-part taxon-name-part-type="genus" reg="Rhaphiolepis">Rhaphiolepis</tp:taxon-name-part> <tp:taxon-name-part taxon-name-part-type="species" reg="indica">indica</tp:taxon-name-part> <tp:taxon-name-part taxon-name-part-type="infraspecific-rank">var.</tp:taxon-name-part> <tp:taxon-name-part taxon-name-part-type="variety" reg="mekongensis">mekongensis</tp:taxon-name-part></tp:taxon-name>. </comment></tp:nomenclature-citation><tp:nomenclature-citation><tp:taxon-name><tp:taxon-name-part taxon-name-part-type="genus" reg="Rhaphiolepis"/> <tp:taxon-name-part taxon-name-part-type="species" reg="kerrii"/></tp:taxon-name><comment>= <tp:taxon-name><tp:taxon-name-part taxon-name-part-type="genus" reg="Rhaphiolepis">Rhaphiolepis</tp:taxon-name-part> <tp:taxon-name-part taxon-name-part-type="species" reg="kerrii">kerrii</tp:taxon-name-part></tp:taxon-name> E.T.Geddes, Bull. Misc. Inform. Kew 4: 109. 1929, “<tp:taxon-name><tp:taxon-name-part taxon-name-part-type="genus" reg="Raphiolepis">Raphiolepis</tp:taxon-name-part></tp:taxon-name>”. Type: Thailand. Siam: “Kao Krading, 1200 m”, 12 March 1924, <italic>A.F.G. Kerr 8689</italic> (<bold>lectotype, designated here</bold>: K [barcode K000758247]!; isolectotypes: BK (barcode BK257293)!, BM (barcode BM000602126)!). [Note J] </comment></tp:nomenclature-citation><tp:nomenclature-citation><tp:taxon-name><tp:taxon-name-part taxon-name-part-type="genus" reg="Rhaphiolepis"/> <tp:taxon-name-part taxon-name-part-type="species" reg="loureiroi"/></tp:taxon-name><comment>= <tp:taxon-name><tp:taxon-name-part taxon-name-part-type="genus" reg="Rhaphiolepis">Rhaphiolepis</tp:taxon-name-part> <tp:taxon-name-part taxon-name-part-type="species" reg="loureiroi">loureiroi</tp:taxon-name-part></tp:taxon-name> Spreng., Syst. Veg., ed. 16 [Sprengel] 2: 508. 1825. Type: not designated. </comment></tp:nomenclature-citation><tp:nomenclature-citation><tp:taxon-name><tp:taxon-name-part taxon-name-part-type="genus" reg="Rhaphiolepis"/> <tp:taxon-name-part taxon-name-part-type="species" reg="parvibracteolata"/></tp:taxon-name><comment>= <tp:taxon-name><tp:taxon-name-part taxon-name-part-type="genus" reg="Rhaphiolepis">Rhaphiolepis</tp:taxon-name-part> <tp:taxon-name-part taxon-name-part-type="species" reg="parvibracteolata">parvibracteolata</tp:taxon-name-part></tp:taxon-name> Merr., Philipp. J. Sci. 21: 344. 1922. Type: China. Hainan: Nodoa, roadside in wilderness, 250 m, 2 January 1922, <italic>F.A. McClure 8015</italic> (<bold>lectotype, designated here</bold>: US [barcode 00097487]!; isolectotypes: A [barcode 00032548, 00032549]!, NY [barcode 00415903]!). [Note K] </comment></tp:nomenclature-citation><tp:nomenclature-citation><tp:taxon-name><tp:taxon-name-part taxon-name-part-type="genus" reg="Rhaphiolepis"/> <tp:taxon-name-part taxon-name-part-type="species" reg="rubra"/> <tp:taxon-name-part taxon-name-part-type="basionym-authority"/> <tp:taxon-name-part taxon-name-part-type="authority"/> <tp:taxon-name-part taxon-name-part-type="infraspecific-rank"/> <tp:taxon-name-part taxon-name-part-type="variety" reg="foliosa"/></tp:taxon-name><comment>= <tp:taxon-name><tp:taxon-name-part taxon-name-part-type="genus" reg="Rhaphiolepis">Rhaphiolepis</tp:taxon-name-part> <tp:taxon-name-part taxon-name-part-type="species" reg="rubra">rubra</tp:taxon-name-part> <tp:taxon-name-part taxon-name-part-type="basionym-authority">(Lour.)</tp:taxon-name-part> <tp:taxon-name-part taxon-name-part-type="authority">Lindl.</tp:taxon-name-part> <tp:taxon-name-part taxon-name-part-type="infraspecific-rank">var.</tp:taxon-name-part> <tp:taxon-name-part taxon-name-part-type="variety" reg="foliosa">foliosa</tp:taxon-name-part></tp:taxon-name> Nakai, J. Arnold Arbor. 5: 66. 1924. syn. nov. Type: not designated. </comment></tp:nomenclature-citation><tp:nomenclature-citation><tp:taxon-name><tp:taxon-name-part taxon-name-part-type="genus" reg="Rhaphiolepis"/> <tp:taxon-name-part taxon-name-part-type="species" reg="rubra"/> <tp:taxon-name-part taxon-name-part-type="basionym-authority"/> <tp:taxon-name-part taxon-name-part-type="authority"/> <tp:taxon-name-part taxon-name-part-type="infraspecific-rank"/> <tp:taxon-name-part taxon-name-part-type="variety" reg="lanceolata"/></tp:taxon-name><comment>= <tp:taxon-name><tp:taxon-name-part taxon-name-part-type="genus" reg="Rhaphiolepis">Rhaphiolepis</tp:taxon-name-part> <tp:taxon-name-part taxon-name-part-type="species" reg="rubra">rubra</tp:taxon-name-part> <tp:taxon-name-part taxon-name-part-type="basionym-authority">(Lour.)</tp:taxon-name-part> <tp:taxon-name-part taxon-name-part-type="authority">Lindl.</tp:taxon-name-part> <tp:taxon-name-part taxon-name-part-type="infraspecific-rank">var.</tp:taxon-name-part> <tp:taxon-name-part taxon-name-part-type="variety" reg="lanceolata">lanceolata</tp:taxon-name-part></tp:taxon-name> Nakai, J. Arnold Arbor. 5: 67. 1924. syn. nov. Type: not designated. </comment></tp:nomenclature-citation><tp:nomenclature-citation><tp:taxon-name><tp:taxon-name-part taxon-name-part-type="genus" reg="Rhaphiolepis"/> <tp:taxon-name-part taxon-name-part-type="species" reg="rugosa"/></tp:taxon-name><comment>= <tp:taxon-name><tp:taxon-name-part taxon-name-part-type="genus" reg="Rhaphiolepis">Rhaphiolepis</tp:taxon-name-part> <tp:taxon-name-part taxon-name-part-type="species" reg="rugosa">rugosa</tp:taxon-name-part></tp:taxon-name> Nakai, J. Arnold Arbor. 5: 62. 1924. Type: China. Jiangxi: Anfu County, Woo Kung Shan, 3500 ft, 20 April 1921, <italic>H.H. Hu 711</italic> (holotype: A [barcode 00032550]!). </comment></tp:nomenclature-citation></tp:nomenclature-citation-list></tp:nomenclature><tp:treatment-sec sec-type="distribution" id="SECID0E4DBI"><title>Distribution.</title><p>Cambodia, China, Indonesia, Japan, Laos, Thailand, and Vietnam.</p></tp:treatment-sec><tp:treatment-sec sec-type="Note H" id="SECID0ECEBI"><title>Note H.</title><p><xref ref-type="bibr" rid="B6">Geddes (1929)</xref> described <italic><tp:taxon-name><tp:taxon-name-part taxon-name-part-type="genus" reg="Rhaphiolepis">Rhaphiolepis</tp:taxon-name-part> <tp:taxon-name-part taxon-name-part-type="species" reg="fragrans">fragrans</tp:taxon-name-part></tp:taxon-name></italic> and designated “<italic>Kerr 8257A</italic>” as the type. However, we located four sheets in four different herbaria (BM, C, E, K), all of which represent duplicates from a homogeneous collection. A lectotype is needed to be chosen from these four duplicates (<xref ref-type="bibr" rid="B42">Turland et al. 2018</xref>: Art. 9.15). We designated the duplicate in K (K000758246) in a better condition as the lectotype herein. It should be noted that <xref ref-type="bibr" rid="B7">Geddes (1930)</xref> described another name, <italic><tp:taxon-name><tp:taxon-name-part taxon-name-part-type="genus" reg="Pyrus">Pyrus</tp:taxon-name-part> <tp:taxon-name-part taxon-name-part-type="species" reg="fragrans">fragrans</tp:taxon-name-part></tp:taxon-name></italic> E.T.Geddes (in Bull. Misc. Inform. Kew 4: 161. 1930) with the same epithet.</p></tp:treatment-sec><tp:treatment-sec sec-type="Note I" id="SECID0EMFBI"><title>Note I.</title><p><xref ref-type="bibr" rid="B30">Nakai (1924)</xref> described <italic><tp:taxon-name><tp:taxon-name-part taxon-name-part-type="genus" reg="Rhaphiolepis">Rhaphiolepis</tp:taxon-name-part> <tp:taxon-name-part taxon-name-part-type="species" reg="gracilis">gracilis</tp:taxon-name-part></tp:taxon-name></italic> and designated two collections as type, therefore, they are syntypes and a lectotype is necessary to be chosen from them (Art. 9.12: <xref ref-type="bibr" rid="B42">Turland et al. 2018</xref>). We designated the collection, <italic>H.H. Hu 228</italic> (A00032521) as the lectotype, as it is deposited in a better condition.</p></tp:treatment-sec><tp:treatment-sec sec-type="Note J" id="SECID0EHGBI"><title>Note J.</title><p><xref ref-type="bibr" rid="B6">Geddes (1929)</xref> designated “<italic>Kerr 8689</italic>” as the type in his work “Contributions to the flora of Siam. Additamentum XXVI”. We found three sheets of this collection in herbaria BK, BM, and K. According to Art. 9.15 (<xref ref-type="bibr" rid="B42">Turland et al. 2018</xref>), it is necessary for us to choose one of these three specimens as lectotype. We lectotypified the duplicate in K (K000758247) for <italic><tp:taxon-name><tp:taxon-name-part taxon-name-part-type="genus" reg="Rhaphiolepis">Rhaphiolepis</tp:taxon-name-part> <tp:taxon-name-part taxon-name-part-type="species" reg="kerrii">kerrii</tp:taxon-name-part></tp:taxon-name></italic>, as it was preserved in a better condition.</p></tp:treatment-sec><tp:treatment-sec sec-type="Note K" id="SECID0ECHBI"><title>Note K.</title><p><xref ref-type="bibr" rid="B28">Merrill (1922)</xref> described <italic><tp:taxon-name><tp:taxon-name-part taxon-name-part-type="genus" reg="Rhaphiolepis">Rhaphiolepis</tp:taxon-name-part> <tp:taxon-name-part taxon-name-part-type="species" reg="parvibracteolata">parvibracteolata</tp:taxon-name-part></tp:taxon-name></italic> and designated the collection, <italic>F.A. McClure 8015</italic>, as the type. However, we located four sheets in herbaria A, NY, and US, from which the lectotype could be chosen. As the duplicate deposited in the herbarium US (00097487) has the identification tag of “......<tp:taxon-name><tp:taxon-name-part taxon-name-part-type="genus" reg="Rhaphiolepis">Rhaphiolepis</tp:taxon-name-part> <tp:taxon-name-part taxon-name-part-type="species" reg="parvibracteolata">parvibracteolata</tp:taxon-name-part></tp:taxon-name> Merr. n. sp. ...... IDENTIFIED BY E. D. MERRILL ......”, we herein designated this sheet as the lectotype.</p></tp:treatment-sec><ref-list><ref id="B6"><mixed-citation xmlns:xlink="http://www.w3.org/1999/xlink" xlink:type="simple"><person-group><name name-style="western"><surname>Geddes</surname><given-names>ET</given-names></name></person-group> (<year>1929</year>) <article-title>Contributions to the flora of Siam. Additamentum XXVI.</article-title><source>Bulletin of Miscellaneous Information (Royal Botanic Gardens, Kew)</source><volume>4</volume>: <fpage>105</fpage>–<lpage>119</lpage>. <ext-link xlink:type="simple" ext-link-type="doi" xlink:href="10.2307/4111500">https://doi.org/10.2307/4111500</ext-link></mixed-citation></ref><ref id="B42"><mixed-citation xmlns:xlink="http://www.w3.org/1999/xlink" xlink:type="simple"><person-group><name name-style="western"><surname>Turland</surname><given-names>NJ</given-names></name><name name-style="western"><surname>Wiersema</surname><given-names>JH</given-names></name><name name-style="western"><surname>Barrie</surname><given-names>FR</given-names></name><name name-style="western"><surname>Greuter</surname><given-names>W</given-names></name><name name-style="western"><surname>Hawksworth</surname><given-names>D</given-names></name><name name-style="western"><surname>Herendeen</surname><given-names>PS</given-names></name><name name-style="western"><surname>Knapp</surname><given-names>S</given-names></name><name name-style="western"><surname>Kusber</surname><given-names>W-H</given-names></name><name name-style="western"><surname>Li</surname><given-names>D-Z</given-names></name><name name-style="western"><surname>Marhold</surname><given-names>K</given-names></name></person-group> (<year>2018</year>) International code of nomenclature for algae, fungi, and plants (Shenzhen Code) adopted by the Nineteenth International Botanical Congress Shenzhen, China, July 2017. Koeltz Botanical Books, Glashütten. <ext-link xlink:type="simple" ext-link-type="doi" xlink:href="10.12705/Code.2018">https://doi.org/10.12705/Code.2018</ext-link></mixed-citation></ref><ref id="B7"><mixed-citation xmlns:xlink="http://www.w3.org/1999/xlink" xlink:type="simple"><person-group><name name-style="western"><surname>Geddes</surname><given-names>ET</given-names></name></person-group> (<year>1930</year>) <article-title>Contributions to the Flora of Siam. Additamentum XXVII.</article-title><source>Bulletin of Miscellaneous Information (Royal Botanic Gardens, Kew)</source><volume>4</volume>: <fpage>161</fpage>–<lpage>174</lpage>. <ext-link xlink:type="simple" ext-link-type="doi" xlink:href="10.2307/4113362">https://doi.org/10.2307/4113362</ext-link></mixed-citation></ref><ref id="B30"><mixed-citation xmlns:xlink="http://www.w3.org/1999/xlink" xlink:type="simple"><person-group><name name-style="western"><surname>Nakai</surname><given-names>T</given-names></name></person-group> (<year>1924</year>) <article-title>Raphiolepidis et Eriobotryae species sino-japonicae.</article-title><source>Journal of the Arnold Arboretum</source><volume>5</volume>: <fpage>61</fpage>–<lpage>72</lpage>. <ext-link xlink:type="simple" ext-link-type="uri" xlink:href="https://www.jstor.org/stable/43780376">https://www.jstor.org/stable/43780376</ext-link></mixed-citation></ref><ref id="B28"><mixed-citation xmlns:xlink="http://www.w3.org/1999/xlink" xlink:type="simple"><person-group><name name-style="western"><surname>Merrill</surname><given-names>ED</given-names></name></person-group> (<year>1922</year>) <article-title>Diagnoses of Hainan Plants.</article-title><source>Philippine Journal of Science</source><volume>21</volume>(<issue>4</issue>): <fpage>337</fpage>–<lpage>355</lpage>. <ext-link xlink:type="simple" ext-link-type="uri" xlink:href="https://www.biodiversitylibrary.org/item/1131#page/1/mode/1up">https://www.biodiversitylibrary.org/item/1131#page/1/mode/1up</ext-link></mixed-citation></ref></ref-list></tp:taxon-treatment>
