# Supplementary material for: A synopsis of the expanded Rhaphiolepis (Maleae, Rosaceae)
Source: PhytoKeys. 2020 Aug 3;154:19–55. doi: 10.3897/phytokeys.154.52790 (PMC7419340; doi:10.3897/phytokeys.154.52790)
Supplement: XML Treatment for Rhaphiolepis integerrima [file phytokeys.154.52790-treatment38.xml]

<!DOCTYPE tp:taxon-treatment
  PUBLIC "-//TaxonX//DTD Taxonomic Treatment Publishing DTD v0 20100105//EN" "tax-treatment-NSO.dtd">
<tp:taxon-treatment xmlns:tp="http://www.plazi.org/taxpub"><tp:treatment-meta><kwd-group><label>Taxon classification</label><kwd><named-content xmlns:xlink="http://www.w3.org/1999/xlink" content-type="kingdom">Plantae</named-content></kwd><kwd><named-content xmlns:xlink="http://www.w3.org/1999/xlink" content-type="order">Rosales</named-content></kwd><kwd><named-content xmlns:xlink="http://www.w3.org/1999/xlink" content-type="family">Rosaceae</named-content></kwd></kwd-group><mixed-citation publication-type="journal"><person-group><name><surname>Liu</surname><given-names>Bin-Bin</given-names></name><name><surname>Wang</surname><given-names>Yu-Bing</given-names></name><name><surname>Hong</surname><given-names>De-Yuan</given-names></name><name><surname>Wen</surname><given-names>Jun</given-names></name></person-group><article-title>A synopsis of the expanded <italic><tp:taxon-name><tp:taxon-name-part taxon-name-part-type="genus" reg="Rhaphiolepis">Rhaphiolepis</tp:taxon-name-part></tp:taxon-name></italic> (Maleae, <tp:taxon-name><tp:taxon-name-part taxon-name-part-type="family">Rosaceae</tp:taxon-name-part></tp:taxon-name>)</article-title><source>PhytoKeys</source><day>03</day><month>8</month><year>2020</year><volume>154</volume><fpage>19</fpage><lpage>55</lpage><pub-id pub-id-type="doi">10.3897/phytokeys.154.52790</pub-id></mixed-citation></tp:treatment-meta><tp:nomenclature><label>18.</label><tp:taxon-name><object-id xmlns:xlink="http://www.w3.org/1999/xlink" content-type="arpha" xlink:type="simple">743BEE5E-44BD-513E-BD54-F0FDD7229A4B</object-id>
            <tp:taxon-name-part taxon-name-part-type="genus" reg="Rhaphiolepis">Rhaphiolepis</tp:taxon-name-part>
            <tp:taxon-name-part taxon-name-part-type="species" reg="integerrima">integerrima</tp:taxon-name-part>
          </tp:taxon-name><tp:taxon-authority>Hook. &amp; Arn., Bot. Beechey Voy. 263. 1838.</tp:taxon-authority><tp:nomenclature-citation-list><tp:nomenclature-citation><tp:taxon-name><tp:taxon-name-part taxon-name-part-type="genus" reg="Opa"/> <tp:taxon-name-part taxon-name-part-type="species" reg="integerrima"/></tp:taxon-name><comment>≡ <tp:taxon-name><tp:taxon-name-part taxon-name-part-type="genus" reg="Opa">Opa</tp:taxon-name-part> <tp:taxon-name-part taxon-name-part-type="species" reg="integerrima">integerrima</tp:taxon-name-part></tp:taxon-name> (Hook. &amp; Arn.) Seem., J. Bot. 1: 281. 1863. Type: Japan. “Bonin [in] Loa Choo”, <italic>Beechey s.n.</italic> (<bold>lectotype, designated here</bold>: K [barcode K000758198]!; isolectotypes: K [barcode K000758197, K000758199, K000758200]!). </comment></tp:nomenclature-citation><tp:nomenclature-citation><tp:taxon-name><tp:taxon-name-part taxon-name-part-type="genus" reg="Rhaphiolepis"/> <tp:taxon-name-part taxon-name-part-type="species" reg="japonica"/> <tp:taxon-name-part taxon-name-part-type="authority"/> <tp:taxon-name-part taxon-name-part-type="infraspecific-rank"/> <tp:taxon-name-part taxon-name-part-type="variety" reg="integerrima"/></tp:taxon-name><comment>≡ <tp:taxon-name><tp:taxon-name-part taxon-name-part-type="genus" reg="Rhaphiolepis">Rhaphiolepis</tp:taxon-name-part> <tp:taxon-name-part taxon-name-part-type="species" reg="japonica">japonica</tp:taxon-name-part> <tp:taxon-name-part taxon-name-part-type="authority">Siebold &amp; Zucc.</tp:taxon-name-part> <tp:taxon-name-part taxon-name-part-type="infraspecific-rank">var.</tp:taxon-name-part> <tp:taxon-name-part taxon-name-part-type="variety" reg="integerrima">integerrima</tp:taxon-name-part></tp:taxon-name> (Hook. &amp; Arn.) Hook.f., Bot. Mag. 91: pl. 5510. 1865. Type: Based on <tp:taxon-name><tp:taxon-name-part taxon-name-part-type="genus" reg="Opa">Opa</tp:taxon-name-part> <tp:taxon-name-part taxon-name-part-type="species" reg="integerrima">integerrima</tp:taxon-name-part></tp:taxon-name>. </comment></tp:nomenclature-citation><tp:nomenclature-citation><tp:taxon-name><tp:taxon-name-part taxon-name-part-type="genus" reg="Rhaphiolepis"/> <tp:taxon-name-part taxon-name-part-type="species" reg="integerrima"/></tp:taxon-name><comment>≡ <tp:taxon-name><tp:taxon-name-part taxon-name-part-type="genus" reg="Rhaphiolepis">Rhaphiolepis</tp:taxon-name-part> <tp:taxon-name-part taxon-name-part-type="species" reg="integerrima">integerrima</tp:taxon-name-part></tp:taxon-name> (Hook. &amp; Arn.) Hort., ex Handl. Trees Kew Pt. i. [Polypet.] 217. 1894. Type: Based on <tp:taxon-name><tp:taxon-name-part taxon-name-part-type="genus" reg="Opa">Opa</tp:taxon-name-part> <tp:taxon-name-part taxon-name-part-type="species" reg="integerrima">integerrima</tp:taxon-name-part></tp:taxon-name>. </comment></tp:nomenclature-citation><tp:nomenclature-citation><tp:taxon-name><tp:taxon-name-part taxon-name-part-type="genus" reg="Rhaphiolepis"/> <tp:taxon-name-part taxon-name-part-type="species" reg="umbellata"/> <tp:taxon-name-part taxon-name-part-type="basionym-authority"/> <tp:taxon-name-part taxon-name-part-type="authority"/> <tp:taxon-name-part taxon-name-part-type="infraspecific-rank"/> <tp:taxon-name-part taxon-name-part-type="form" reg="integerrima"/></tp:taxon-name><comment>≡ <tp:taxon-name><tp:taxon-name-part taxon-name-part-type="genus" reg="Rhaphiolepis">Rhaphiolepis</tp:taxon-name-part> <tp:taxon-name-part taxon-name-part-type="species" reg="umbellata">umbellata</tp:taxon-name-part> <tp:taxon-name-part taxon-name-part-type="basionym-authority">(Thunb.)</tp:taxon-name-part> <tp:taxon-name-part taxon-name-part-type="authority">Makino</tp:taxon-name-part> <tp:taxon-name-part taxon-name-part-type="infraspecific-rank">f.</tp:taxon-name-part> <tp:taxon-name-part taxon-name-part-type="form" reg="integerrima">integerrima</tp:taxon-name-part></tp:taxon-name> Rehder, Mitt. Deutsch. Dendrol. Ges. 24: 223. 1915. Type: Based on <tp:taxon-name><tp:taxon-name-part taxon-name-part-type="genus" reg="Opa">Opa</tp:taxon-name-part> <tp:taxon-name-part taxon-name-part-type="species" reg="integerrima">integerrima</tp:taxon-name-part></tp:taxon-name>. </comment></tp:nomenclature-citation><tp:nomenclature-citation><tp:taxon-name><tp:taxon-name-part taxon-name-part-type="genus" reg="Rhaphiolepis"/> <tp:taxon-name-part taxon-name-part-type="species" reg="umbellata"/> <tp:taxon-name-part taxon-name-part-type="basionym-authority"/> <tp:taxon-name-part taxon-name-part-type="authority"/> <tp:taxon-name-part taxon-name-part-type="infraspecific-rank"/> <tp:taxon-name-part taxon-name-part-type="variety" reg="integerrima"/></tp:taxon-name><comment>≡ <tp:taxon-name><tp:taxon-name-part taxon-name-part-type="genus" reg="Rhaphiolepis">Rhaphiolepis</tp:taxon-name-part> <tp:taxon-name-part taxon-name-part-type="species" reg="umbellata">umbellata</tp:taxon-name-part> <tp:taxon-name-part taxon-name-part-type="basionym-authority">(Thunb.)</tp:taxon-name-part> <tp:taxon-name-part taxon-name-part-type="authority">Makino</tp:taxon-name-part> <tp:taxon-name-part taxon-name-part-type="infraspecific-rank">var.</tp:taxon-name-part> <tp:taxon-name-part taxon-name-part-type="variety" reg="integerrima">integerrima</tp:taxon-name-part></tp:taxon-name> (Hook. &amp; Arn.) Masam., Sci. Rep. Kanazawa Univ. 3: 3. 1955. Type: Based on <tp:taxon-name><tp:taxon-name-part taxon-name-part-type="genus" reg="Opa">Opa</tp:taxon-name-part> <tp:taxon-name-part taxon-name-part-type="species" reg="integerrima">integerrima</tp:taxon-name-part></tp:taxon-name>. </comment></tp:nomenclature-citation><tp:nomenclature-citation><tp:taxon-name><tp:taxon-name-part taxon-name-part-type="genus" reg="Pyrus"/> <tp:taxon-name-part taxon-name-part-type="species" reg="godiva"/></tp:taxon-name><comment>≡ <tp:taxon-name><tp:taxon-name-part taxon-name-part-type="genus" reg="Pyrus">Pyrus</tp:taxon-name-part> <tp:taxon-name-part taxon-name-part-type="species" reg="godiva">godiva</tp:taxon-name-part></tp:taxon-name> M.F.Fay &amp; Christenh., Global Fl. 4: 105. 2018. Type: Based on <tp:taxon-name><tp:taxon-name-part taxon-name-part-type="genus" reg="Opa">Opa</tp:taxon-name-part> <tp:taxon-name-part taxon-name-part-type="species" reg="integerrima">integerrima</tp:taxon-name-part></tp:taxon-name>. </comment></tp:nomenclature-citation><tp:nomenclature-citation><tp:taxon-name><tp:taxon-name-part taxon-name-part-type="genus" reg="Rhaphiolepis"/> <tp:taxon-name-part taxon-name-part-type="species" reg="mertensii"/></tp:taxon-name><comment>= <tp:taxon-name><tp:taxon-name-part taxon-name-part-type="genus" reg="Rhaphiolepis">Rhaphiolepis</tp:taxon-name-part> <tp:taxon-name-part taxon-name-part-type="species" reg="mertensii">mertensii</tp:taxon-name-part></tp:taxon-name> Siebold &amp; Zucc., Fl. Jap. (Siebold) 1: 164. 1841. Type: not designated. </comment></tp:nomenclature-citation><tp:nomenclature-citation><tp:taxon-name><tp:taxon-name-part taxon-name-part-type="genus" reg="Opa"/> <tp:taxon-name-part taxon-name-part-type="species" reg="mertensii"/></tp:taxon-name><comment>≡<tp:taxon-name><tp:taxon-name-part taxon-name-part-type="genus" reg="Opa">Opa</tp:taxon-name-part> <tp:taxon-name-part taxon-name-part-type="species" reg="mertensii">mertensii</tp:taxon-name-part></tp:taxon-name> (Siebold &amp; Zucc.) Seem., J. Bot. 1: 281. 1863. Type: Based on <tp:taxon-name><tp:taxon-name-part taxon-name-part-type="genus" reg="Rhaphiolepis">Rhaphiolepis</tp:taxon-name-part> <tp:taxon-name-part taxon-name-part-type="species" reg="mertensii">mertensii</tp:taxon-name-part></tp:taxon-name>. </comment></tp:nomenclature-citation><tp:nomenclature-citation><tp:taxon-name><tp:taxon-name-part taxon-name-part-type="genus" reg="Rhaphiolepis"/> <tp:taxon-name-part taxon-name-part-type="species" reg="umbellata"/> <tp:taxon-name-part taxon-name-part-type="basionym-authority"/> <tp:taxon-name-part taxon-name-part-type="authority"/> <tp:taxon-name-part taxon-name-part-type="infraspecific-rank"/> <tp:taxon-name-part taxon-name-part-type="variety" reg="mertensii"/></tp:taxon-name><comment>≡ <tp:taxon-name><tp:taxon-name-part taxon-name-part-type="genus" reg="Rhaphiolepis">Rhaphiolepis</tp:taxon-name-part> <tp:taxon-name-part taxon-name-part-type="species" reg="umbellata">umbellata</tp:taxon-name-part> <tp:taxon-name-part taxon-name-part-type="basionym-authority">(Thunb.)</tp:taxon-name-part> <tp:taxon-name-part taxon-name-part-type="authority">Makino</tp:taxon-name-part> <tp:taxon-name-part taxon-name-part-type="infraspecific-rank">var.</tp:taxon-name-part> <tp:taxon-name-part taxon-name-part-type="variety" reg="mertensii">mertensii</tp:taxon-name-part></tp:taxon-name> (Siebold &amp; Zucc.) Makino, Bot. Mag. (Tokyo), 16(179): 14. 1902. Type: Based on <tp:taxon-name><tp:taxon-name-part taxon-name-part-type="genus" reg="Rhaphiolepis">Rhaphiolepis</tp:taxon-name-part> <tp:taxon-name-part taxon-name-part-type="species" reg="mertensii">mertensii</tp:taxon-name-part></tp:taxon-name>. </comment></tp:nomenclature-citation><tp:nomenclature-citation><tp:taxon-name><tp:taxon-name-part taxon-name-part-type="genus" reg="Rhaphiolepis"/> <tp:taxon-name-part taxon-name-part-type="species" reg="integerrima"/> <tp:taxon-name-part taxon-name-part-type="authority"/> <tp:taxon-name-part taxon-name-part-type="infraspecific-rank"/> <tp:taxon-name-part taxon-name-part-type="variety" reg="mertensii"/></tp:taxon-name><comment>≡ <tp:taxon-name><tp:taxon-name-part taxon-name-part-type="genus" reg="Rhaphiolepis">Rhaphiolepis</tp:taxon-name-part> <tp:taxon-name-part taxon-name-part-type="species" reg="integerrima">integerrima</tp:taxon-name-part> <tp:taxon-name-part taxon-name-part-type="authority">Hook. &amp; Arn.</tp:taxon-name-part> <tp:taxon-name-part taxon-name-part-type="infraspecific-rank">var.</tp:taxon-name-part> <tp:taxon-name-part taxon-name-part-type="variety" reg="mertensii">mertensii</tp:taxon-name-part></tp:taxon-name> (Siebold &amp; Zucc.) Makino ex Koidz., J. Coll. Sci. Imp. Univ. Tokyo 34(2): 72. 1913. Type: Based on <tp:taxon-name><tp:taxon-name-part taxon-name-part-type="genus" reg="Rhaphiolepis">Rhaphiolepis</tp:taxon-name-part> <tp:taxon-name-part taxon-name-part-type="species" reg="mertensii">mertensii</tp:taxon-name-part></tp:taxon-name>. </comment></tp:nomenclature-citation></tp:nomenclature-citation-list></tp:nomenclature><tp:treatment-sec sec-type="distribution" id="SECID0ERFCI"><title>Distribution.</title><p>China (Taiwan) and Japan (Ryukyu Islands).</p></tp:treatment-sec></tp:taxon-treatment>
