# Supplementary material for: A synopsis of the expanded Rhaphiolepis (Maleae, Rosaceae)
Source: PhytoKeys. 2020 Aug 3;154:19–55. doi: 10.3897/phytokeys.154.52790 (PMC7419340; doi:10.3897/phytokeys.154.52790)
Supplement: XML Treatment for Rhaphiolepis lanceolata [file phytokeys.154.52790-treatment40.xml]

<!DOCTYPE tp:taxon-treatment
  PUBLIC "-//TaxonX//DTD Taxonomic Treatment Publishing DTD v0 20100105//EN" "tax-treatment-NSO.dtd">
<tp:taxon-treatment xmlns:tp="http://www.plazi.org/taxpub"><tp:treatment-meta><kwd-group><label>Taxon classification</label><kwd><named-content xmlns:xlink="http://www.w3.org/1999/xlink" content-type="kingdom">Plantae</named-content></kwd><kwd><named-content xmlns:xlink="http://www.w3.org/1999/xlink" content-type="order">Rosales</named-content></kwd><kwd><named-content xmlns:xlink="http://www.w3.org/1999/xlink" content-type="family">Rosaceae</named-content></kwd></kwd-group><mixed-citation publication-type="journal"><person-group><name><surname>Liu</surname><given-names>Bin-Bin</given-names></name><name><surname>Wang</surname><given-names>Yu-Bing</given-names></name><name><surname>Hong</surname><given-names>De-Yuan</given-names></name><name><surname>Wen</surname><given-names>Jun</given-names></name></person-group><article-title>A synopsis of the expanded <italic><tp:taxon-name><tp:taxon-name-part taxon-name-part-type="genus" reg="Rhaphiolepis">Rhaphiolepis</tp:taxon-name-part></tp:taxon-name></italic> (Maleae, <tp:taxon-name><tp:taxon-name-part taxon-name-part-type="family">Rosaceae</tp:taxon-name-part></tp:taxon-name>)</article-title><source>PhytoKeys</source><day>03</day><month>8</month><year>2020</year><volume>154</volume><fpage>19</fpage><lpage>55</lpage><pub-id pub-id-type="doi">10.3897/phytokeys.154.52790</pub-id></mixed-citation></tp:treatment-meta><tp:nomenclature><label>20.</label><tp:taxon-name><object-id xmlns:xlink="http://www.w3.org/1999/xlink" content-type="arpha" xlink:type="simple">4162B183-E84A-5D72-96FB-C3930DA0478C</object-id>
            <tp:taxon-name-part taxon-name-part-type="genus" reg="Rhaphiolepis">Rhaphiolepis</tp:taxon-name-part>
            <tp:taxon-name-part taxon-name-part-type="species" reg="lanceolata">lanceolata</tp:taxon-name-part>
          </tp:taxon-name><tp:taxon-authority>Hu, J. Arnold Arbor. 13: 335. 1932.</tp:taxon-authority><tp:nomenclature-citation-list><tp:nomenclature-citation><tp:taxon-name><tp:taxon-name-part taxon-name-part-type="genus" reg="Pyrus"/> <tp:taxon-name-part taxon-name-part-type="species" reg="lanceolata"/></tp:taxon-name><comment>≡ <tp:taxon-name><tp:taxon-name-part taxon-name-part-type="genus" reg="Pyrus">Pyrus</tp:taxon-name-part> <tp:taxon-name-part taxon-name-part-type="species" reg="lanceolata">lanceolata</tp:taxon-name-part></tp:taxon-name> (Hu) M.F.Fay &amp; Christenh., Global Fl. 4: 110. 2018. Type: China. Guangxi: “Seh-feng Dar-shan, S. Nanning, alt. 775 m”, 21 Oct. 1928, <italic>R.C. Ching 8060</italic> (holotype: A [barcode 00032543]!; isotypes: A [barcode 00032544, 00032545]!, NY [barcode 00415902]!). </comment></tp:nomenclature-citation><tp:nomenclature-citation><tp:taxon-name><tp:taxon-name-part taxon-name-part-type="genus" reg="Rhaphiolepis"/> <tp:taxon-name-part taxon-name-part-type="species" reg="hainanensis"/></tp:taxon-name><comment>= <tp:taxon-name><tp:taxon-name-part taxon-name-part-type="genus" reg="Rhaphiolepis">Rhaphiolepis</tp:taxon-name-part> <tp:taxon-name-part taxon-name-part-type="species" reg="hainanensis">hainanensis</tp:taxon-name-part></tp:taxon-name> F.P.Metcalf, Lingnan Sci. J. 18: 511. 1939. “<tp:taxon-name><tp:taxon-name-part taxon-name-part-type="genus" reg="Raphiolepis">Raphiolepis</tp:taxon-name-part></tp:taxon-name>” Type: China. Hainan: Po-ting, 1300 ft, September 25, 1935, <italic>F.C. How 73712</italic> (<bold>lectotype, designated here</bold>: A [barcode 00032523]!). Dung Ka to Wen Fa Shi, 1700 ft, March 3, 1932, <italic>N.K. Chun &amp; C.L. Tso 43670</italic> (syntypes: A [barcode 00032522]!, P [barcode P02143129]!). Yaichow, July 9, 1933, <italic>H.Y. Liang 61989</italic> (paratype). [Note M] </comment></tp:nomenclature-citation><tp:nomenclature-citation><tp:taxon-name><tp:taxon-name-part taxon-name-part-type="genus" reg="Rhaphiolepis"/> <tp:taxon-name-part taxon-name-part-type="species" reg="indica"/> <tp:taxon-name-part taxon-name-part-type="basionym-authority"/> <tp:taxon-name-part taxon-name-part-type="authority"/> <tp:taxon-name-part taxon-name-part-type="infraspecific-rank"/> <tp:taxon-name-part taxon-name-part-type="variety" reg="angustifolia"/></tp:taxon-name><comment>= <tp:taxon-name><tp:taxon-name-part taxon-name-part-type="genus" reg="Rhaphiolepis">Rhaphiolepis</tp:taxon-name-part> <tp:taxon-name-part taxon-name-part-type="species" reg="indica">indica</tp:taxon-name-part> <tp:taxon-name-part taxon-name-part-type="basionym-authority">(L.)</tp:taxon-name-part> <tp:taxon-name-part taxon-name-part-type="authority">Lindl.</tp:taxon-name-part> <tp:taxon-name-part taxon-name-part-type="infraspecific-rank">var.</tp:taxon-name-part> <tp:taxon-name-part taxon-name-part-type="variety" reg="angustifolia">angustifolia</tp:taxon-name-part></tp:taxon-name> Cardot, Notul. Syst. (Paris) 3: 380. 1918. Type: Vietnam. “province de Quant-tri, vallée de haute rivière de Cu-Bi”, <italic>Eberhardt 2057</italic> (holotype: P; isotypes: A [barcode 00032540]!). </comment></tp:nomenclature-citation></tp:nomenclature-citation-list></tp:nomenclature><tp:treatment-sec sec-type="distribution" id="SECID0EDLCI"><title>Distribution.</title><p>China (Guangdong?, Guangxi, and Hainan).</p></tp:treatment-sec><tp:treatment-sec sec-type="Note M" id="SECID0EILCI"><title>Note M.</title><p>In the protologue of <italic><tp:taxon-name><tp:taxon-name-part taxon-name-part-type="genus" reg="Rhaphiolepis">Rhaphiolepis</tp:taxon-name-part> <tp:taxon-name-part taxon-name-part-type="species" reg="hainanensis">hainanensis</tp:taxon-name-part></tp:taxon-name></italic>, two specimens was designated as types, they are <italic>N.K. Chun &amp; C.L. Tso 43670</italic> as “type flower”, and <italic>F.C. How 73712</italic> as “type fruit”, which are therefore syntypes. Metcalf also cited the specimens <italic>H.Y. Liang 61989</italic> but without designating it as a type; it is, therefore, a paratype. It is necessary to choose one specimen as the lectotype from the two types; we, therefore, designated the “type fruit” specimen “<italic>F.C. How 73712</italic>” in a better condition as the lectotype herein.</p></tp:treatment-sec></tp:taxon-treatment>
