# Supplementary material for: A synopsis of the expanded Rhaphiolepis (Maleae, Rosaceae)
Source: PhytoKeys. 2020 Aug 3;154:19–55. doi: 10.3897/phytokeys.154.52790 (PMC7419340; doi:10.3897/phytokeys.154.52790)
Supplement: XML Treatment for Rhaphiolepis philippinensis [file phytokeys.154.52790-treatment51.xml]

<!DOCTYPE tp:taxon-treatment
  PUBLIC "-//TaxonX//DTD Taxonomic Treatment Publishing DTD v0 20100105//EN" "tax-treatment-NSO.dtd">
<tp:taxon-treatment xmlns:tp="http://www.plazi.org/taxpub"><tp:treatment-meta><kwd-group><label>Taxon classification</label><kwd><named-content xmlns:xlink="http://www.w3.org/1999/xlink" content-type="kingdom">Plantae</named-content></kwd><kwd><named-content xmlns:xlink="http://www.w3.org/1999/xlink" content-type="order">Rosales</named-content></kwd><kwd><named-content xmlns:xlink="http://www.w3.org/1999/xlink" content-type="family">Rosaceae</named-content></kwd></kwd-group><mixed-citation publication-type="journal"><person-group><name><surname>Liu</surname><given-names>Bin-Bin</given-names></name><name><surname>Wang</surname><given-names>Yu-Bing</given-names></name><name><surname>Hong</surname><given-names>De-Yuan</given-names></name><name><surname>Wen</surname><given-names>Jun</given-names></name></person-group><article-title>A synopsis of the expanded <italic><tp:taxon-name><tp:taxon-name-part taxon-name-part-type="genus" reg="Rhaphiolepis">Rhaphiolepis</tp:taxon-name-part></tp:taxon-name></italic> (Maleae, <tp:taxon-name><tp:taxon-name-part taxon-name-part-type="family">Rosaceae</tp:taxon-name-part></tp:taxon-name>)</article-title><source>PhytoKeys</source><day>03</day><month>8</month><year>2020</year><volume>154</volume><fpage>19</fpage><lpage>55</lpage><pub-id pub-id-type="doi">10.3897/phytokeys.154.52790</pub-id></mixed-citation></tp:treatment-meta><tp:nomenclature><label>31.</label><tp:taxon-name><object-id xmlns:xlink="http://www.w3.org/1999/xlink" content-type="arpha" xlink:type="simple">9F3C80E1-DD08-51C8-88E8-0D5BE93BAB8F</object-id>
            <tp:taxon-name-part taxon-name-part-type="genus" reg="Rhaphiolepis">Rhaphiolepis</tp:taxon-name-part>
            <tp:taxon-name-part taxon-name-part-type="species" reg="philippinensis">philippinensis</tp:taxon-name-part>
          </tp:taxon-name><tp:taxon-authority>(S.Vidal) Kalkman, Blumea 21(2): 434. 1973.</tp:taxon-authority><tp:nomenclature-citation-list><tp:nomenclature-citation><tp:taxon-name><tp:taxon-name-part taxon-name-part-type="genus" reg="Eriobotrya"/> <tp:taxon-name-part taxon-name-part-type="species" reg="philippinensis"/></tp:taxon-name><comment>≡ <tp:taxon-name><tp:taxon-name-part taxon-name-part-type="genus" reg="Eriobotrya">Eriobotrya</tp:taxon-name-part> <tp:taxon-name-part taxon-name-part-type="species" reg="philippinensis">philippinensis</tp:taxon-name-part></tp:taxon-name> S.Vidal, Revis. Pl. Vasc. Filip. 123. 1886. Type: Philippines. Luzon: “Santa Cruz, Pr. Zambales”, <italic>S. Vidal 1350</italic> (<bold>lectotype, designated here</bold>: K [barcode K000758204]!, isolectotype: MA [barcode MA729287]!). “Infanta, Pr. Zambales”, <italic>S. Vidal 1353</italic> (syntype: K [barcode K000758205]!, MA [barcode MA729288, MA729288-2]!). [Note O] </comment></tp:nomenclature-citation><tp:nomenclature-citation><tp:taxon-name><tp:taxon-name-part taxon-name-part-type="genus" reg="Pyrus"/> <tp:taxon-name-part taxon-name-part-type="species" reg="philippinensis"/></tp:taxon-name><comment>≡ <tp:taxon-name><tp:taxon-name-part taxon-name-part-type="genus" reg="Pyrus">Pyrus</tp:taxon-name-part> <tp:taxon-name-part taxon-name-part-type="species" reg="philippinensis">philippinensis</tp:taxon-name-part></tp:taxon-name> (S.Vidal) M.F.Fay &amp; Christenh., Global Fl. 4: 115. 2018. Type: Based on <tp:taxon-name><tp:taxon-name-part taxon-name-part-type="genus" reg="Eriobotrya">Eriobotrya</tp:taxon-name-part> <tp:taxon-name-part taxon-name-part-type="species" reg="philippinensis">philippinensis</tp:taxon-name-part></tp:taxon-name>. </comment></tp:nomenclature-citation><tp:nomenclature-citation><tp:taxon-name><tp:taxon-name-part taxon-name-part-type="genus" reg="Photinia"/> <tp:taxon-name-part taxon-name-part-type="species" reg="luzonensis"/></tp:taxon-name><comment>= <tp:taxon-name><tp:taxon-name-part taxon-name-part-type="genus" reg="Photinia">Photinia</tp:taxon-name-part> <tp:taxon-name-part taxon-name-part-type="species" reg="luzonensis">luzonensis</tp:taxon-name-part></tp:taxon-name> Merr., Publ. Bur. Sci. Gov. Lab. 17: 18. 1904. Type: Philippines. Luzon: Lamao River Mt. Mariveles, Provence of Bataan, Oct. 1903, <italic>E.D. Merrill 3223</italic> (<bold>lectotype</bold>, selected by <xref ref-type="bibr" rid="B14">Kalkman 1973</xref>, pg. 434, first step; <bold>second step, designated here</bold>: NY [barcode 00436125]!, isolectotypes: K [barcode K000758209]!, P [barcode P02143221]!). ibidem, January 1, 1904, <italic>E.D. Merrill 3714</italic> (syntypes: BM [barcode BM000602128]!, K [barcode K000758206]!). [Note P] </comment></tp:nomenclature-citation><tp:nomenclature-citation><tp:taxon-name><tp:taxon-name-part taxon-name-part-type="genus" reg="Eriobotrya"/> <tp:taxon-name-part taxon-name-part-type="species" reg="luzonensis"/></tp:taxon-name><comment>≡ <tp:taxon-name><tp:taxon-name-part taxon-name-part-type="genus" reg="Eriobotrya">Eriobotrya</tp:taxon-name-part> <tp:taxon-name-part taxon-name-part-type="species" reg="luzonensis">luzonensis</tp:taxon-name-part></tp:taxon-name> (Merr.) Nakai, J. Arnold Arbor.5: 69. 1924. “luzoniensis”. Type: Based on <tp:taxon-name><tp:taxon-name-part taxon-name-part-type="genus" reg="Photinia">Photinia</tp:taxon-name-part> <tp:taxon-name-part taxon-name-part-type="species" reg="luzonensis">luzonensis</tp:taxon-name-part></tp:taxon-name>. </comment></tp:nomenclature-citation><tp:nomenclature-citation><tp:taxon-name><tp:taxon-name-part taxon-name-part-type="genus" reg="Eriobotrya"/> <tp:taxon-name-part taxon-name-part-type="species" reg="acuminatissima"/></tp:taxon-name><comment>= <tp:taxon-name><tp:taxon-name-part taxon-name-part-type="genus" reg="Eriobotrya">Eriobotrya</tp:taxon-name-part> <tp:taxon-name-part taxon-name-part-type="species" reg="acuminatissima">acuminatissima</tp:taxon-name-part></tp:taxon-name> Nakai, J. Arnold Arbor. 5: 71. 1924. Type: Philippines. Luzon: Panay Province, mt. Salibongbong Capiz, June 1919, <italic>A. Martelino &amp; G. Edano 35622</italic> (lectotype, designated by <xref ref-type="bibr" rid="B22">Liu et al. 2020c</xref>, pg. 101: A [barcode 00026487]!; isolectotypes: BM [barcode BM000602127]!, L [barcode L0019714]!, P [barcode P02143260]). </comment></tp:nomenclature-citation></tp:nomenclature-citation-list></tp:nomenclature><tp:treatment-sec sec-type="distribution" id="SECID0ESLDI"><title>Distribution.</title><p>Philippines and Malaysia (Borneo: Sabah).</p></tp:treatment-sec><tp:treatment-sec sec-type="Note O" id="SECID0EXLDI"><title>Note O.</title><p><xref ref-type="bibr" rid="B44">Vidal (1886)</xref> designated two collections as the type when he described <italic><tp:taxon-name><tp:taxon-name-part taxon-name-part-type="genus" reg="Eriobotrya">Eriobotrya</tp:taxon-name-part> <tp:taxon-name-part taxon-name-part-type="species" reg="philippinensis">philippinensis</tp:taxon-name-part></tp:taxon-name></italic> in his work “Revision de Plantas Vasculares Filipinas”, therefore, they are syntypes (Art. 9.6: <xref ref-type="bibr" rid="B42">Turland et al. 2018</xref>). We herein select the flowering specimen (<italic>S. Vidal 1350</italic>) as a candidate for the lectotype, however, two duplicates of this collection were located in herbaria K and MA. We must narrow the lectotype to a single sheet. In the 1870s Vidal took up posts in the forestry service of the Philippines, however, in 1883 he was back in Europe and visited the herbaria there including K (<xref ref-type="bibr" rid="B43">Vidal 1885</xref>). Therefore, we herein designate the sheet of <italic>S. Vidal 1350</italic> in K (barcode K000758204) as the lectotype.</p></tp:treatment-sec><tp:treatment-sec sec-type="Note P" id="SECID0EYMDI"><title>Note P.</title><p><xref ref-type="bibr" rid="B27">Merrill (1904)</xref> described <italic><tp:taxon-name><tp:taxon-name-part taxon-name-part-type="genus" reg="Photinia">Photinia</tp:taxon-name-part> <tp:taxon-name-part taxon-name-part-type="species" reg="luzonensis">luzonensis</tp:taxon-name-part></tp:taxon-name></italic> and mentioned two collections (<italic>E.D. Merrill 3223 &amp; 3714</italic>) in the protologue, and thus they are syntypes (Art. 9.6: <xref ref-type="bibr" rid="B42">Turland et al. 2018</xref>). <xref ref-type="bibr" rid="B14">Kalkman (1973)</xref> wrote as “Type: <italic>Merrill 3223</italic> (K, iso); paratype: <italic>Merrill 3714</italic> (BM, K)”, which means that he designated <italic>Merrill 3223</italic> as the lectotype [first-step]. We located two duplicates in herbaria NY and K, respectively, and thus it is necessary to narrow the lectotype to one single specimen. According to <xref ref-type="bibr" rid="B37">Stafleu and Cowan (1981)</xref>, Merrill’s type and material are deposited in A, FH, NY, PNH, and UC. We, therefore, designate the sheet in NY (barcode 00436125) as the lectotype [second-step].</p></tp:treatment-sec><ref-list><ref id="B14"><mixed-citation xmlns:xlink="http://www.w3.org/1999/xlink" xlink:type="simple"><person-group><name name-style="western"><surname>Kalkman</surname><given-names>C</given-names></name></person-group> (<year>1973</year>) <article-title>The Malesian species of the subfamily <tp:taxon-name><tp:taxon-name-part taxon-name-part-type="subfamily">Maloideae</tp:taxon-name-part></tp:taxon-name>.</article-title><source>Blumea</source><volume>21</volume>: <fpage>413</fpage>–<lpage>442</lpage>. <ext-link xlink:type="simple" ext-link-type="uri" xlink:href="https://www.repository.naturalis.nl/document/564949">https://www.repository.naturalis.nl/document/564949</ext-link></mixed-citation></ref><ref id="B22"><mixed-citation xmlns:xlink="http://www.w3.org/1999/xlink" xlink:type="simple"><person-group><name name-style="western"><surname>Liu</surname><given-names>BB</given-names></name><name name-style="western"><surname>Liu</surname><given-names>GN</given-names></name><name name-style="western"><surname>Hong</surname><given-names>DY</given-names></name><name name-style="western"><surname>Wen</surname><given-names>J</given-names></name></person-group> (<year>2020c</year>) <article-title>Typification of 23 names in <italic><tp:taxon-name><tp:taxon-name-part taxon-name-part-type="genus">Eriobotrya</tp:taxon-name-part></tp:taxon-name></italic> (Maleae, <tp:taxon-name><tp:taxon-name-part taxon-name-part-type="family">Rosaceae</tp:taxon-name-part></tp:taxon-name>).</article-title><source>PhytoKeys</source><volume>139</volume>: <fpage>99</fpage>–<lpage>118</lpage>. <ext-link xlink:type="simple" ext-link-type="doi" xlink:href="10.3897/phytokeys.139.47967">https://doi.org/10.3897/phytokeys.139.47967</ext-link></mixed-citation></ref><ref id="B44"><mixed-citation xmlns:xlink="http://www.w3.org/1999/xlink" xlink:type="simple"><person-group><name name-style="western"><surname>Vidal</surname><given-names>S</given-names></name></person-group> (<year>1886</year>) <source>Revision de Plantas Vasculares Filipinas. M.</source><publisher-name>Perez</publisher-name>, <publisher-loc>Manila</publisher-loc>, <size units="page">454 pp</size>. <ext-link xlink:type="simple" ext-link-type="uri" xlink:href="https://www.biodiversitylibrary.org/item/51599#page/6/mode/1up">https://www.biodiversitylibrary.org/item/51599#page/6/mode/1up</ext-link></mixed-citation></ref><ref id="B42"><mixed-citation xmlns:xlink="http://www.w3.org/1999/xlink" xlink:type="simple"><person-group><name name-style="western"><surname>Turland</surname><given-names>NJ</given-names></name><name name-style="western"><surname>Wiersema</surname><given-names>JH</given-names></name><name name-style="western"><surname>Barrie</surname><given-names>FR</given-names></name><name name-style="western"><surname>Greuter</surname><given-names>W</given-names></name><name name-style="western"><surname>Hawksworth</surname><given-names>D</given-names></name><name name-style="western"><surname>Herendeen</surname><given-names>PS</given-names></name><name name-style="western"><surname>Knapp</surname><given-names>S</given-names></name><name name-style="western"><surname>Kusber</surname><given-names>W-H</given-names></name><name name-style="western"><surname>Li</surname><given-names>D-Z</given-names></name><name name-style="western"><surname>Marhold</surname><given-names>K</given-names></name></person-group> (<year>2018</year>) International code of nomenclature for algae, fungi, and plants (Shenzhen Code) adopted by the Nineteenth International Botanical Congress Shenzhen, China, July 2017. Koeltz Botanical Books, Glashütten. <ext-link xlink:type="simple" ext-link-type="doi" xlink:href="10.12705/Code.2018">https://doi.org/10.12705/Code.2018</ext-link></mixed-citation></ref><ref id="B43"><mixed-citation xmlns:xlink="http://www.w3.org/1999/xlink" xlink:type="simple"><person-group><name name-style="western"><surname>Vidal</surname><given-names>S</given-names></name></person-group> (<year>1885</year>) Phanerogamae <tp:taxon-name>Cumingianae</tp:taxon-name> Philippinarum: ó, Índice Numèrico y Catálogo Sistemático de las Plantas Fanerogamas Coleccionadas en Filipinas. M. Pérez Hijo, 217 pp.</mixed-citation></ref><ref id="B27"><mixed-citation xmlns:xlink="http://www.w3.org/1999/xlink" xlink:type="simple"><person-group><name name-style="western"><surname>Merrill</surname><given-names>ED</given-names></name></person-group> (<year>1904</year>) <article-title>New or noteworthy Philippine plants, II.</article-title><source>Publications of the Bureau of Science Government Laboratories</source><volume>17</volume>: <fpage>5</fpage>–<lpage>47</lpage>. <ext-link xlink:type="simple" ext-link-type="doi" xlink:href="10.5962/bhl.title.17674">https://doi.org/10.5962/bhl.title.17674</ext-link></mixed-citation></ref><ref id="B37"><mixed-citation xmlns:xlink="http://www.w3.org/1999/xlink" xlink:type="simple"><person-group><name name-style="western"><surname>Stafleu</surname><given-names>FA</given-names></name><name name-style="western"><surname>Cowan</surname><given-names>RS</given-names></name></person-group> (<year>1981</year>) Taxonomic literature: a selective guide to botanical publications and collections with dates, commentaries and types. Volume III: Lh-O. Regnum Vegetabile 105. Bohn, Scheltema &amp; Holkema, Utrecht &amp; dr. W. Junk b.v., Publisher, The Hague. <ext-link xlink:type="simple" ext-link-type="uri" xlink:href="https://www.biodiversitylibrary.org/item/104137#page/7/mode/1up">https://www.biodiversitylibrary.org/item/104137#page/7/mode/1up</ext-link></mixed-citation></ref></ref-list></tp:taxon-treatment>
