# Supplementary material for: A synopsis of the expanded Rhaphiolepis (Maleae, Rosaceae)
Source: PhytoKeys. 2020 Aug 3;154:19–55. doi: 10.3897/phytokeys.154.52790 (PMC7419340; doi:10.3897/phytokeys.154.52790)
Supplement: XML Treatment for Rhaphiolepis seguinii [file phytokeys.154.52790-treatment59.xml]

<!DOCTYPE tp:taxon-treatment
  PUBLIC "-//TaxonX//DTD Taxonomic Treatment Publishing DTD v0 20100105//EN" "tax-treatment-NSO.dtd">
<tp:taxon-treatment xmlns:tp="http://www.plazi.org/taxpub"><tp:treatment-meta><kwd-group><label>Taxon classification</label><kwd><named-content xmlns:xlink="http://www.w3.org/1999/xlink" content-type="kingdom">Plantae</named-content></kwd><kwd><named-content xmlns:xlink="http://www.w3.org/1999/xlink" content-type="order">Rosales</named-content></kwd><kwd><named-content xmlns:xlink="http://www.w3.org/1999/xlink" content-type="family">Rosaceae</named-content></kwd></kwd-group><mixed-citation publication-type="journal"><person-group><name><surname>Liu</surname><given-names>Bin-Bin</given-names></name><name><surname>Wang</surname><given-names>Yu-Bing</given-names></name><name><surname>Hong</surname><given-names>De-Yuan</given-names></name><name><surname>Wen</surname><given-names>Jun</given-names></name></person-group><article-title>A synopsis of the expanded <italic><tp:taxon-name><tp:taxon-name-part taxon-name-part-type="genus" reg="Rhaphiolepis">Rhaphiolepis</tp:taxon-name-part></tp:taxon-name></italic> (Maleae, <tp:taxon-name><tp:taxon-name-part taxon-name-part-type="family">Rosaceae</tp:taxon-name-part></tp:taxon-name>)</article-title><source>PhytoKeys</source><day>03</day><month>8</month><year>2020</year><volume>154</volume><fpage>19</fpage><lpage>55</lpage><pub-id pub-id-type="doi">10.3897/phytokeys.154.52790</pub-id></mixed-citation></tp:treatment-meta><tp:nomenclature><label>37.</label><tp:taxon-name><object-id xmlns:xlink="http://www.w3.org/1999/xlink" content-type="arpha" xlink:type="simple">3A98D93B-EB4D-5107-838C-8EA2A4345E84</object-id>
            <tp:taxon-name-part taxon-name-part-type="genus" reg="Rhaphiolepis">Rhaphiolepis</tp:taxon-name-part>
            <tp:taxon-name-part taxon-name-part-type="species" reg="seguinii">seguinii</tp:taxon-name-part>
          </tp:taxon-name><tp:taxon-authority>(H.Lév.) B.B.Liu &amp; J.Wen, Front. Plant Sci. 10-1731: 11. 2020.</tp:taxon-authority><tp:nomenclature-citation-list><tp:nomenclature-citation><tp:taxon-name><tp:taxon-name-part taxon-name-part-type="genus" reg="Symplocos"/> <tp:taxon-name-part taxon-name-part-type="species" reg="seguinii"/></tp:taxon-name><comment>≡ <tp:taxon-name><tp:taxon-name-part taxon-name-part-type="genus" reg="Symplocos">Symplocos</tp:taxon-name-part> <tp:taxon-name-part taxon-name-part-type="species" reg="seguinii">seguinii</tp:taxon-name-part></tp:taxon-name> H.Lév., Repert. Spec. Nov. Regni Veg. 10: 431. 1912. Type: China. Kouy-Tchéou (Guizhou): Environs de Ou-La-Gay et de Hoang-Ko-Chou, Mars 1899, <italic>J. Séguin &amp; R.P. Bodinier 2617</italic> (lectotype, selected by <xref ref-type="bibr" rid="B45">Vidal 1965</xref>, pg. 575, first step “type”; second step, designated by <xref ref-type="bibr" rid="B22">Liu et al. 2020c</xref>, pg. 114: E [barcode E00011359]!; isolectotypes: P [barcode P02143232, P02143233]!). </comment></tp:nomenclature-citation><tp:nomenclature-citation><tp:taxon-name><tp:taxon-name-part taxon-name-part-type="genus" reg="Eriobotrya"/> <tp:taxon-name-part taxon-name-part-type="species" reg="seguinii"/></tp:taxon-name><comment>≡ <tp:taxon-name><tp:taxon-name-part taxon-name-part-type="genus" reg="Eriobotrya">Eriobotrya</tp:taxon-name-part> <tp:taxon-name-part taxon-name-part-type="species" reg="seguinii">seguinii</tp:taxon-name-part></tp:taxon-name> (H.Lév.) Cardot ex Guillaumin, Bull. Soc. Bot. France 71: 287, in obs. 1924. Type: Based on <tp:taxon-name><tp:taxon-name-part taxon-name-part-type="genus" reg="Symplocos">Symplocos</tp:taxon-name-part> <tp:taxon-name-part taxon-name-part-type="species" reg="seguinii">seguinii</tp:taxon-name-part></tp:taxon-name>. </comment></tp:nomenclature-citation><tp:nomenclature-citation><tp:taxon-name><tp:taxon-name-part taxon-name-part-type="genus" reg="Eriobotrya"/> <tp:taxon-name-part taxon-name-part-type="species" reg="pseudorhaphiolepis"/></tp:taxon-name><comment>= <tp:taxon-name><tp:taxon-name-part taxon-name-part-type="genus" reg="Eriobotrya">Eriobotrya</tp:taxon-name-part> <tp:taxon-name-part taxon-name-part-type="species" reg="pseudorhaphiolepis">pseudorhaphiolepis</tp:taxon-name-part></tp:taxon-name> Cardot, Notul. Syst. (Paris) 3: 371. 1918. nom. nov. superfl. Type: Based on <tp:taxon-name><tp:taxon-name-part taxon-name-part-type="genus" reg="Symplocos">Symplocos</tp:taxon-name-part> <tp:taxon-name-part taxon-name-part-type="species" reg="seguinii">seguinii</tp:taxon-name-part></tp:taxon-name> (Referring to the note <xref ref-type="bibr" rid="B22">Liu et al. 2020c</xref>, pg. 114). </comment></tp:nomenclature-citation></tp:nomenclature-citation-list></tp:nomenclature><tp:treatment-sec sec-type="distribution" id="SECID0EBDAK"><title>Distribution.</title><p>China (SW Guizhou and SE Yunnan).</p></tp:treatment-sec><ref-list><ref id="B45"><mixed-citation xmlns:xlink="http://www.w3.org/1999/xlink" xlink:type="simple"><person-group><name name-style="western"><surname>Vidal</surname><given-names>JE</given-names></name></person-group> (<year>1965</year>) <article-title>Notes sur quelques Rosacées asiatiques (III). Révision du genre <tp:taxon-name><tp:taxon-name-part taxon-name-part-type="genus">Eriobotrya</tp:taxon-name-part></tp:taxon-name> (<tp:taxon-name><tp:taxon-name-part taxon-name-part-type="subfamily">Pomoideae</tp:taxon-name-part></tp:taxon-name>).</article-title><source>Adansonia</source><volume>5</volume>: <fpage>537</fpage>–<lpage>580</lpage>.</mixed-citation></ref><ref id="B22"><mixed-citation xmlns:xlink="http://www.w3.org/1999/xlink" xlink:type="simple"><person-group><name name-style="western"><surname>Liu</surname><given-names>BB</given-names></name><name name-style="western"><surname>Liu</surname><given-names>GN</given-names></name><name name-style="western"><surname>Hong</surname><given-names>DY</given-names></name><name name-style="western"><surname>Wen</surname><given-names>J</given-names></name></person-group> (<year>2020c</year>) <article-title>Typification of 23 names in <italic><tp:taxon-name><tp:taxon-name-part taxon-name-part-type="genus">Eriobotrya</tp:taxon-name-part></tp:taxon-name></italic> (Maleae, <tp:taxon-name><tp:taxon-name-part taxon-name-part-type="family">Rosaceae</tp:taxon-name-part></tp:taxon-name>).</article-title><source>PhytoKeys</source><volume>139</volume>: <fpage>99</fpage>–<lpage>118</lpage>. <ext-link xlink:type="simple" ext-link-type="doi" xlink:href="10.3897/phytokeys.139.47967">https://doi.org/10.3897/phytokeys.139.47967</ext-link></mixed-citation></ref></ref-list></tp:taxon-treatment>
