# Supplementary material for: A synopsis of the expanded Rhaphiolepis (Maleae, Rosaceae)
Source: PhytoKeys. 2020 Aug 3;154:19–55. doi: 10.3897/phytokeys.154.52790 (PMC7419340; doi:10.3897/phytokeys.154.52790)
Supplement: XML Treatment for Rhaphiolepis umbellata (Thunb.) Makino var. liukiuensis [file phytokeys.154.52790-treatment65.xml]

<!DOCTYPE tp:taxon-treatment
  PUBLIC "-//TaxonX//DTD Taxonomic Treatment Publishing DTD v0 20100105//EN" "tax-treatment-NSO.dtd">
<tp:taxon-treatment xmlns:tp="http://www.plazi.org/taxpub"><tp:treatment-meta><kwd-group><label>Taxon classification</label><kwd><named-content xmlns:xlink="http://www.w3.org/1999/xlink" content-type="kingdom">Plantae</named-content></kwd><kwd><named-content xmlns:xlink="http://www.w3.org/1999/xlink" content-type="order">Rosales</named-content></kwd><kwd><named-content xmlns:xlink="http://www.w3.org/1999/xlink" content-type="family">Rosaceae</named-content></kwd></kwd-group><mixed-citation publication-type="journal"><person-group><name><surname>Liu</surname><given-names>Bin-Bin</given-names></name><name><surname>Wang</surname><given-names>Yu-Bing</given-names></name><name><surname>Hong</surname><given-names>De-Yuan</given-names></name><name><surname>Wen</surname><given-names>Jun</given-names></name></person-group><article-title>A synopsis of the expanded <italic><tp:taxon-name><tp:taxon-name-part taxon-name-part-type="genus" reg="Rhaphiolepis">Rhaphiolepis</tp:taxon-name-part></tp:taxon-name></italic> (Maleae, <tp:taxon-name><tp:taxon-name-part taxon-name-part-type="family">Rosaceae</tp:taxon-name-part></tp:taxon-name>)</article-title><source>PhytoKeys</source><day>03</day><month>8</month><year>2020</year><volume>154</volume><fpage>19</fpage><lpage>55</lpage><pub-id pub-id-type="doi">10.3897/phytokeys.154.52790</pub-id></mixed-citation></tp:treatment-meta><tp:nomenclature><label>41b.</label><tp:taxon-name><object-id xmlns:xlink="http://www.w3.org/1999/xlink" content-type="arpha" xlink:type="simple">1E5D3CBA-4862-58BC-AC47-C1CB8096152C</object-id>
            <tp:taxon-name-part taxon-name-part-type="genus" reg="Rhaphiolepis">Rhaphiolepis</tp:taxon-name-part>
            <tp:taxon-name-part taxon-name-part-type="species" reg="umbellata">umbellata</tp:taxon-name-part>
            <tp:taxon-name-part taxon-name-part-type="basionym-authority">(Thunb.)</tp:taxon-name-part>
            <tp:taxon-name-part taxon-name-part-type="authority">Makino</tp:taxon-name-part>
            <tp:taxon-name-part taxon-name-part-type="infraspecific-rank">var.</tp:taxon-name-part>
            <tp:taxon-name-part taxon-name-part-type="variety" reg="liukiuensis">liukiuensis</tp:taxon-name-part>
          </tp:taxon-name><tp:taxon-authority>Koidz., J. Coll. Sci. Imp. Univ. Tokyo 34(2): 73. 1913.</tp:taxon-authority><tp:nomenclature-citation-list><tp:nomenclature-citation><tp:taxon-name><tp:taxon-name-part taxon-name-part-type="genus" reg="Rhaphiolepis"/> <tp:taxon-name-part taxon-name-part-type="species" reg="indica"/> <tp:taxon-name-part taxon-name-part-type="basionym-authority"/> <tp:taxon-name-part taxon-name-part-type="authority"/></tp:taxon-name><comment>≡ <tp:taxon-name><tp:taxon-name-part taxon-name-part-type="genus" reg="Rhaphiolepis">Rhaphiolepis</tp:taxon-name-part> <tp:taxon-name-part taxon-name-part-type="species" reg="indica">indica</tp:taxon-name-part> <tp:taxon-name-part taxon-name-part-type="basionym-authority">(L.)</tp:taxon-name-part> <tp:taxon-name-part taxon-name-part-type="authority">Lindl.</tp:taxon-name-part></tp:taxon-name> subsp. <tp:taxon-name><tp:taxon-name-part taxon-name-part-type="genus" reg="Rhaphiolepis"/><tp:taxon-name-part taxon-name-part-type="species" reg="indica"/><tp:taxon-name-part taxon-name-part-type="subspecies" reg="umbellata">umbellata</tp:taxon-name-part> <tp:taxon-name-part taxon-name-part-type="authority">(Thunb.) Hatus.</tp:taxon-name-part> <tp:taxon-name-part taxon-name-part-type="infraspecific-rank">var.</tp:taxon-name-part> <tp:taxon-name-part taxon-name-part-type="variety" reg="liukiuensis">liukiuensis</tp:taxon-name-part></tp:taxon-name> Koidz., J. Coll. Sci. Imp. Univ. Tokyo 34 (2): 73. 1913. Type: South Korea. Jeju Island: “Quelpaert: in rupibus littoris”, May 1907, <italic>U. Faurie 1562</italic> (<bold>lectotype</bold>, selected by <xref ref-type="bibr" rid="B30">Nakai 1924</xref>, pg. 64, first step “type”; <bold>second step, designated here</bold>: P [barcode P02143131]!; isolectotypes: A [barcode 00032546]!, B [barcode B 10 0278052]!). [Note Q] </comment></tp:nomenclature-citation><tp:nomenclature-citation><tp:taxon-name><tp:taxon-name-part taxon-name-part-type="genus" reg="Rhaphiolepis"/> <tp:taxon-name-part taxon-name-part-type="species" reg="liukiuensis"/></tp:taxon-name><comment>≡ <tp:taxon-name><tp:taxon-name-part taxon-name-part-type="genus" reg="Rhaphiolepis">Rhaphiolepis</tp:taxon-name-part> <tp:taxon-name-part taxon-name-part-type="species" reg="liukiuensis">liukiuensis</tp:taxon-name-part></tp:taxon-name> (Koidz.) Nakai, J. Arnold Arbor. 5: 63. 1924. Type: Based on <tp:taxon-name><tp:taxon-name-part taxon-name-part-type="genus" reg="Rhaphiolepis">Rhaphiolepis</tp:taxon-name-part> <tp:taxon-name-part taxon-name-part-type="species" reg="indica">indica</tp:taxon-name-part></tp:taxon-name> subsp. <tp:taxon-name><tp:taxon-name-part taxon-name-part-type="genus" reg="Rhaphiolepis"/><tp:taxon-name-part taxon-name-part-type="species" reg="indica"/><tp:taxon-name-part taxon-name-part-type="subspecies" reg="umbellata">umbellata</tp:taxon-name-part> <tp:taxon-name-part taxon-name-part-type="infraspecific-rank">var.</tp:taxon-name-part> <tp:taxon-name-part taxon-name-part-type="variety" reg="liukiuensis">liukiuensis</tp:taxon-name-part></tp:taxon-name>. </comment></tp:nomenclature-citation><tp:nomenclature-citation><tp:taxon-name><tp:taxon-name-part taxon-name-part-type="genus" reg="Rhaphiolepis"/> <tp:taxon-name-part taxon-name-part-type="species" reg="umbellata"/> <tp:taxon-name-part taxon-name-part-type="basionym-authority"/> <tp:taxon-name-part taxon-name-part-type="authority"/> <tp:taxon-name-part taxon-name-part-type="infraspecific-rank"/> <tp:taxon-name-part taxon-name-part-type="subspecies" reg="liukiuensis"/></tp:taxon-name><comment>≡ <tp:taxon-name><tp:taxon-name-part taxon-name-part-type="genus" reg="Rhaphiolepis">Rhaphiolepis</tp:taxon-name-part> <tp:taxon-name-part taxon-name-part-type="species" reg="umbellata">umbellata</tp:taxon-name-part> <tp:taxon-name-part taxon-name-part-type="basionym-authority">(Thunb.)</tp:taxon-name-part> <tp:taxon-name-part taxon-name-part-type="authority">Makino</tp:taxon-name-part> <tp:taxon-name-part taxon-name-part-type="infraspecific-rank">subsp.</tp:taxon-name-part> <tp:taxon-name-part taxon-name-part-type="subspecies" reg="liukiuensis">liukiuensis</tp:taxon-name-part></tp:taxon-name> (Koidz.) Masam. &amp; Yanagih., Trans. Nat. Hist. Soc. Formosa XXXI: 274. 1941. Type: Based on <tp:taxon-name><tp:taxon-name-part taxon-name-part-type="genus" reg="Rhaphiolepis">Rhaphiolepis</tp:taxon-name-part> <tp:taxon-name-part taxon-name-part-type="species" reg="indica">indica</tp:taxon-name-part></tp:taxon-name> subsp. <tp:taxon-name><tp:taxon-name-part taxon-name-part-type="genus" reg="Rhaphiolepis"/><tp:taxon-name-part taxon-name-part-type="species" reg="indica"/><tp:taxon-name-part taxon-name-part-type="subspecies" reg="umbellata">umbellata</tp:taxon-name-part> <tp:taxon-name-part taxon-name-part-type="infraspecific-rank">var.</tp:taxon-name-part> <tp:taxon-name-part taxon-name-part-type="variety" reg="liukiuensis">liukiuensis</tp:taxon-name-part></tp:taxon-name>. </comment></tp:nomenclature-citation><tp:nomenclature-citation><tp:taxon-name><tp:taxon-name-part taxon-name-part-type="genus" reg="Rhaphiolepis"/> <tp:taxon-name-part taxon-name-part-type="species" reg="indica"/> <tp:taxon-name-part taxon-name-part-type="basionym-authority"/> <tp:taxon-name-part taxon-name-part-type="authority"/> <tp:taxon-name-part taxon-name-part-type="infraspecific-rank"/> <tp:taxon-name-part taxon-name-part-type="variety" reg="liukiuensis"/></tp:taxon-name><comment>≡ <tp:taxon-name><tp:taxon-name-part taxon-name-part-type="genus" reg="Rhaphiolepis">Rhaphiolepis</tp:taxon-name-part> <tp:taxon-name-part taxon-name-part-type="species" reg="indica">indica</tp:taxon-name-part> <tp:taxon-name-part taxon-name-part-type="basionym-authority">(L.)</tp:taxon-name-part> <tp:taxon-name-part taxon-name-part-type="authority">Lindl.</tp:taxon-name-part> <tp:taxon-name-part taxon-name-part-type="infraspecific-rank">var.</tp:taxon-name-part> <tp:taxon-name-part taxon-name-part-type="variety" reg="liukiuensis">liukiuensis</tp:taxon-name-part></tp:taxon-name> (Koidz.) Kitam., Acta Phytotax. Geobot. 26(1–2): 2. 1974. Type: Based on <tp:taxon-name><tp:taxon-name-part taxon-name-part-type="genus" reg="Rhaphiolepis">Rhaphiolepis</tp:taxon-name-part> <tp:taxon-name-part taxon-name-part-type="species" reg="indica">indica</tp:taxon-name-part></tp:taxon-name> subsp. <tp:taxon-name><tp:taxon-name-part taxon-name-part-type="genus" reg="Rhaphiolepis"/><tp:taxon-name-part taxon-name-part-type="species" reg="indica"/><tp:taxon-name-part taxon-name-part-type="subspecies" reg="umbellata">umbellata</tp:taxon-name-part></tp:taxon-name><tp:taxon-name><tp:taxon-name-part taxon-name-part-type="genus" reg="Rhaphiolepis"/><tp:taxon-name-part taxon-name-part-type="species" reg="indica"/><tp:taxon-name-part taxon-name-part-type="infraspecific-rank">var.</tp:taxon-name-part> <tp:taxon-name-part taxon-name-part-type="variety" reg="liukiuensis">liukiuensis.</tp:taxon-name-part></tp:taxon-name></comment></tp:nomenclature-citation></tp:nomenclature-citation-list></tp:nomenclature><tp:treatment-sec sec-type="distribution" id="SECID0EP6AK"><title>Distribution.</title><p>China (Taiwan), Japan (Kyushu and Ryukyu), and Korea (Jeju Island).</p></tp:treatment-sec><tp:treatment-sec sec-type="Note Q" id="SECID0EU6AK"><title>Note Q.</title><p><xref ref-type="bibr" rid="B17">Koidzumi (1913)</xref> described <tp:taxon-name><tp:taxon-name-part taxon-name-part-type="genus" reg="Rhaphiolepis">Rhaphiolepis</tp:taxon-name-part> <tp:taxon-name-part taxon-name-part-type="species" reg="umbellata">umbellata</tp:taxon-name-part> <tp:taxon-name-part taxon-name-part-type="infraspecific-rank">var.</tp:taxon-name-part> <tp:taxon-name-part taxon-name-part-type="variety" reg="liukiuensis">liukiuensis</tp:taxon-name-part></tp:taxon-name> and did not mention any type material except the locality “Liukiu: Okinawasima; Korea: Quelpaert”. Nakai designated the collection <italic>U. Faurie 1562</italic> as type, however, it should be lectotype [first-step] according to Art. 9.17 (<xref ref-type="bibr" rid="B42">Turland et al. 2018</xref>). This designation of the lectotype is found to refer to three sheets in herbaria A, B, and P, and needs to be further narrowed to a single one of these specimens by way of a subsequent lectotypification [second-step].</p></tp:treatment-sec><ref-list><ref id="B30"><mixed-citation xmlns:xlink="http://www.w3.org/1999/xlink" xlink:type="simple"><person-group><name name-style="western"><surname>Nakai</surname><given-names>T</given-names></name></person-group> (<year>1924</year>) <article-title>Raphiolepidis et Eriobotryae species sino-japonicae.</article-title><source>Journal of the Arnold Arboretum</source><volume>5</volume>: <fpage>61</fpage>–<lpage>72</lpage>. <ext-link xlink:type="simple" ext-link-type="uri" xlink:href="https://www.jstor.org/stable/43780376">https://www.jstor.org/stable/43780376</ext-link></mixed-citation></ref><ref id="B17"><mixed-citation xmlns:xlink="http://www.w3.org/1999/xlink" xlink:type="simple"><person-group><name name-style="western"><surname>Koidzumi</surname><given-names>G</given-names></name></person-group> (<year>1913</year>) <article-title>Conspectus Rosacearum Japonicarum sive Monographia Rosacearum ex insulis Kurile, Sachalin, Yezo, Honto, Sikoku, Kiusiu, Liukiu, Bonin, et Formosa hueusque certe cognitarum.</article-title><source>Journal of the College of Science, Imperial University of Tokyo</source><volume>34</volume>(<issue>2</issue>): <fpage>1</fpage>–<lpage>312</lpage>. <ext-link xlink:type="simple" ext-link-type="uri" xlink:href="https://www.biodiversitylibrary.org/page/7152169#page/375/mode/1up">https://www.biodiversitylibrary.org/page/7152169#page/375/mode/1up</ext-link></mixed-citation></ref><ref id="B42"><mixed-citation xmlns:xlink="http://www.w3.org/1999/xlink" xlink:type="simple"><person-group><name name-style="western"><surname>Turland</surname><given-names>NJ</given-names></name><name name-style="western"><surname>Wiersema</surname><given-names>JH</given-names></name><name name-style="western"><surname>Barrie</surname><given-names>FR</given-names></name><name name-style="western"><surname>Greuter</surname><given-names>W</given-names></name><name name-style="western"><surname>Hawksworth</surname><given-names>D</given-names></name><name name-style="western"><surname>Herendeen</surname><given-names>PS</given-names></name><name name-style="western"><surname>Knapp</surname><given-names>S</given-names></name><name name-style="western"><surname>Kusber</surname><given-names>W-H</given-names></name><name name-style="western"><surname>Li</surname><given-names>D-Z</given-names></name><name name-style="western"><surname>Marhold</surname><given-names>K</given-names></name></person-group> (<year>2018</year>) International code of nomenclature for algae, fungi, and plants (Shenzhen Code) adopted by the Nineteenth International Botanical Congress Shenzhen, China, July 2017. Koeltz Botanical Books, Glashütten. <ext-link xlink:type="simple" ext-link-type="doi" xlink:href="10.12705/Code.2018">https://doi.org/10.12705/Code.2018</ext-link></mixed-citation></ref></ref-list></tp:taxon-treatment>
